# Supplementary material for: Estrogen receptor negative/progesterone receptor positive breast cancer is not a reproducible subtype
Source: Breast Cancer Res. 2013 Aug 23;15(4):R68. doi: 10.1186/bcr3462 (PMC3978610; doi:10.1186/bcr3462)
Supplement: Additional file 1: Table S1 — Description of gene expression microarray datasets used in the analyses. Table S2. Results of genome-wide survival analysis stratified by ER status. Columns 3 and 4 present the Wald-test statistic for prognostic association in ER- and ER+ breast cancer, respectively. Columns 5 and 6 present the adjusted P-value for the prognostic association in ER- and ER+ breast cancer, respectively. Columns 7 and 8 present the negative log10 of the adjusted P-values (these values are plotted in Figure 5). Table S3. Disease-free survival analysis. Table S4. NHS survival analysis including and excluding endocrine therapy. Table S5. Survival analysis with combined receptor status. [file bcr3462-S1.ods]

## Sheet: Table S1
Additional file 1: Table S1: Studies included in GEMS data set.
Dataset	Microarray technology	Survival data	No. of patients	Source	Reference
VDX	Affymetrix HGU	RFS, DMFS	688	GEO: GSE2034/GSE5327	(1, 2)
NKI	Agilent	RFS, DMFS,OS	319	Rosetta Inpharmatics	(3, 4)
UCSF	in-house cDNA	DNFS, RFS, OS	162	Authors' website	(5, 6)
STNO2	in-house cDNA	RFS, OS	118	SMD	(7)
NCI	in-house cDNA	RFS	99	Authors' website	(8)
MSK	Affymetrix HGU	DMFS	82	GEO: GSE2603	(9)
UPP	Affymetrix HGU	RFS	236	GEO: GSE3494	(10)
STK	Affymetrix HGU	RFS	159	GEO: GSE1456	(11)
UNT	Affymetrix HGU	RFS, DMFS	133	GEO: GSE2990	(12, 13)
UNC4	Agilent	RFS, OS	241	UNC DB	(14)
CAL	Affymetrix HGU	RFS, DMFS,OS	117	AE: E-TABM-158	(15)
TRANSBIG	Affymetrix HGU	RFS, DMFS,OS	198	GEO: GSE7390	(16)
MAINZ	Affymetrix HGU	DMFS	200	GEO: GSE11121	(17)
EMC2	Affymetrix HGU	DMFS	204	GEO: GSE12276	(18)
DFHCC	Affymetrix HGU	DMFS	115	GEO: GSE19615	(19)
TAM	Affymetrix HGU	DMFS, RFS	242	GEO: GSE6532/GSE9195	(20)
MDA5	Affymetrix HGU	DMFS	298	GEO: GSE17705	(21)
VDX3	Affymetrix HGU	DMFS	136	GEO: GSE12093	(22)
PNC	Affymetrix HGU	OS	85
TCGA	Agilent	N/A	532	Broad-GDAC	(23)
*Microarray datasets of unique breast cancer patients used in this study were retrieved from authors’ websites, Gene Expression Omnibus (GEO; http://www.ncbi.nlm.nih.gov/geo/), ArrayExpress (AE; http://www.ebi.ac.uk/arrayexpress/), Stanford Microarray Database (SMD; http://smd.stanford.edu/), MD Anderson Cancer Center Microarray database (MDACC DB; http://bioinformatics.mdanderson.org/pubdata.htm…
References: 1. Minn AJ, Gupta GP, Padua D, Bos P, Nguyen DX, Nuyten D, et al. Lung metastasis genes couple breast tumor size and metastatic spread. Proceedings of the National Academy of Sciences. 2007;104:6740-5. 2. Wang Y, Klijn JGM, Zhang Y, Sieuwerts AM, Look MP, Yang F, et al. Gene-expression profiles to predict distant metastasis of lymph-node-negative primary breast cancer. Lancet. 2005;36…

## Sheet: Table S2
Additional file 1: Table S2: Results of genomewide survival analysis stratified by ER status.
EntrezID	Symbol	ER.Neg.Wald.Test	ER.Pos.Wald.Test	ER.Neg.Adjusted.P	ER.Pos.Adjusted.P	NegLog10_ER.Neg.Adj.P	NegLog10_ER.Pos.Adj.P
29127	RACGAP1	4.89	98.03	0.12	2.38E-13	0.93	12.62
9700	ESPL1	1.21	97.68	0.5	2.38E-13	0.3	12.62
9133	CCNB2	0.03	96.74	0.93	2.38E-13	0.03	12.62
6790	AURKA	0	94.68	0.98	2.38E-13	0.01	12.62
9055	PRC1	1.33	94.62	0.48	2.38E-13	0.32	12.62
9833	MELK	0.1	93.44	0.87	2.38E-13	0.06	12.62
146909	LOC146909	2.95	84.01	0.25	2.38E-13	0.6	12.62
11065	UBE2C	1	83.53	0.55	2.38E-13	0.26	12.62
10057	ABCC5	7.47	82.03	0.04	2.38E-13	1.38	12.62
55839	CENPN	0.59	74.44	0.66	2.38E-13	0.18	12.62
7153	TOP2A	1.64	74.38	0.42	2.38E-13	0.38	12.62
79682	MLF1IP	0.96	73.97	0.56	2.38E-13	0.25	12.62
7296	TXNRD1	2.47	73.23	0.3	2.38E-13	0.52	12.62
4751	NEK2	3.7	72.8	0.19	2.38E-13	0.73	12.62
79075	DCC1	0.05	72.63	0.91	2.38E-13	0.04	12.62
891	CCNB1	0.06	71.99	0.91	2.38E-13	0.04	12.62
11004	KIF2C	0.54	71.67	0.68	2.38E-13	0.17	12.62
51514	DTL	2.76	70.6	0.27	2.38E-13	0.57	12.62
1058	CENPA	0.89	70.44	0.58	2.38E-13	0.24	12.62
10957	PNRC1	0.96	70.2	0.56	2.38E-13	0.25	12.62
9837	GINS1	0.27	69.6	0.78	2.38E-13	0.11	12.62
10615	SPAG5	0.01	68.48	0.96	2.38E-13	0.02	12.62
6122	RPL3	0.77	67.3	0.61	2.53E-13	0.21	12.6
6241	RRM2	1.32	66.81	0.48	3.35E-13	0.32	12.47
9401	RECQL4	0.86	66.57	0.59	3.35E-13	0.23	12.47
24137	KIF4A	0.18	66.36	0.82	3.35E-13	0.08	12.47
11130	ZWINT	0.07	65.72	0.9	4.84E-13	0.05	12.31
55355	URLC9	0.36	65.64	0.74	4.84E-13	0.13	12.31
9319	TRIP13	0.34	65.57	0.75	4.84E-13	0.12	12.31
55165	CEP55	0.06	65.42	0.9	4.84E-13	0.04	12.31
10112	KIF20A	0.12	65.05	0.86	6.36E-13	0.06	12.2
23590	PDSS1	12.69	64.9	0.01	6.36E-13	2.29	12.2
9134	CCNE2	0.34	64.53	0.75	7.93E-13	0.12	12.1
85458	DIXDC1	7.95	63.33	0.03	1.37E-12	1.46	11.86
3832	KIF11	0.48	63.17	0.7	1.41E-12	0.15	11.85
51203	NUSAP1	0.03	61.97	0.93	2.50E-12	0.03	11.6
332	BIRC5	0.01	61.82	0.96	2.67E-12	0.02	11.57
56992	KIF15	0.39	60.44	0.74	5.20E-12	0.13	11.28
4085	MAD2L1	1.33	60.14	0.48	5.89E-12	0.32	11.23
9768	KIAA0101	1.69	59.75	0.41	7.05E-12	0.39	11.15
1033	CDKN3	1.47	58.62	0.45	1.22E-11	0.35	10.91
51659	GINS2	0.04	58.52	0.93	1.25E-11	0.03	10.9
9232	PTTG1	0.17	58.48	0.83	1.25E-11	0.08	10.9
25788	RAD54B	0.24	58.25	0.8	1.37E-11	0.1	10.86
64151	NCAPG	1.52	57.88	0.44	1.62E-11	0.36	10.79
701	BUB1B	0.5	57.14	0.69	2.31E-11	0.16	10.64
3161	HMMR	0.55	57.02	0.68	2.40E-11	0.17	10.62
55388	MCM10	4.62	56.91	0.13	2.49E-11	0.89	10.6
2491	CENPI	9.5	56.86	0.02	2.50E-11	1.73	10.6
10460	TACC3	1.67	56.57	0.41	2.79E-11	0.38	10.55
55872	PBK	0.08	56.56	0.89	2.79E-11	0.05	10.55
22948	CCT5	0.45	56.44	0.71	2.92E-11	0.15	10.53
54478	FAM64A	0.36	55.31	0.74	5.09E-11	0.13	10.29
23387	KIAA0999	0.21	54.98	0.81	5.89E-11	0.09	10.23
23397	NCAPH	0.01	54.92	0.97	5.98E-11	0.01	10.22
259266	ASPM	1.88	54.87	0.38	6.03E-11	0.42	10.22
983	CDC2	0.65	54.34	0.64	7.75E-11	0.19	10.11
1894	ECT2	0.59	54.14	0.67	8.41E-11	0.18	10.08
29960	FTSJ2	0.02	54.11	0.95	8.41E-11	0.02	10.08
93594	WDR67	0	53.87	0.99	9.35E-11	0	10.03
55215	FANCI	0.07	53.74	0.9	9.80E-11	0.05	10.01
27348	TOR1B	2.55	53.68	0.29	9.80E-11	0.54	10.01
9787	DLG7	3.23	53.68	0.22	9.80E-11	0.65	10.01
2532	DARC	0.17	53.49	0.83	1.05E-10	0.08	9.98
699	BUB1	0.11	53.49	0.87	1.05E-10	0.06	9.98
8470	SORBS2	3.7	53.42	0.18	1.07E-10	0.73	9.97
387101	RPL29P4	1.94	53.08	0.37	1.25E-10	0.43	9.9
205564	SENP5	0.14	52.16	0.85	1.95E-10	0.07	9.71
2146	EZH2	3.34	52.15	0.21	1.95E-10	0.67	9.71
9831	ZNF623	1.7	52.12	0.41	1.96E-10	0.39	9.71
7272	TTK	0.44	51.99	0.71	2.05E-10	0.15	9.69
6135	RPL11	0.21	51.83	0.81	2.20E-10	0.09	9.66
9928	KIF14	0.06	51.76	0.91	2.25E-10	0.04	9.65
58478	ENOPH1	0.1	51.31	0.87	2.79E-10	0.06	9.55
54963	UCKL1	0.15	51.1	0.84	3.06E-10	0.07	9.51
646282	LOC646282	2.76	51.05	0.27	3.10E-10	0.57	9.51
27161	EIF2C2	0.19	50.69	0.82	3.68E-10	0.09	9.43
51115	FAM82B	0.03	50.28	0.93	4.46E-10	0.03	9.35
10212	DDX39	0.12	50.26	0.86	4.46E-10	0.06	9.35
3315	HSPB1	4.86	50.19	0.12	4.57E-10	0.93	9.34
993	CDC25A	2.43	49.99	0.31	4.99E-10	0.51	9.3
6491	STIL	0.78	49.97	0.61	4.99E-10	0.22	9.3
2305	FOXM1	0.74	49.89	0.62	5.12E-10	0.21	9.29
990	CDC6	6.37	49.75	0.06	5.44E-10	1.19	9.26
6230	RPS25	5.45	49.22	0.09	7.04E-10	1.03	9.15
84669	USP32	0.2	48.95	0.81	8.00E-10	0.09	9.1
642741	LOC642741	4.6	48.44	0.13	1.03E-09	0.88	8.99
6713	SQLE	0.15	48.33	0.84	1.07E-09	0.07	8.97
5984	RFC4	0.25	48.32	0.79	1.07E-09	0.1	8.97
57019	CIAPIN1	0.02	48.25	0.94	1.09E-09	0.03	8.96
23594	ORC6L	1.53	48.05	0.44	1.19E-09	0.36	8.92
718	C3	0.53	48.02	0.68	1.20E-09	0.16	8.92
1062	CENPE	0	47.91	0.99	1.24E-09	0.01	8.91
220972	40976	1.29	47.91	0.48	1.24E-09	0.31	8.91
899	CCNF	0.67	47.62	0.64	1.43E-09	0.2	8.85
79980	DSN1	0.09	47.45	0.88	1.54E-09	0.05	8.81
51001	MTERFD1	0.03	47.43	0.93	1.54E-09	0.03	8.81
64699	TMPRSS3	1.75	47.2	0.4	1.71E-09	0.4	8.77
22974	TPX2	3.61	47	0.19	1.86E-09	0.72	8.73
55969	C20orf24	0.74	47	0.62	1.86E-09	0.21	8.73
29087	THYN1	4.1	46.95	0.16	1.89E-09	0.8	8.72
79733	E2F8	0.14	46.92	0.85	1.90E-09	0.07	8.72
1917	EEF1A2	0.48	46.49	0.7	2.34E-09	0.15	8.63
79152	FA2H	0.04	46.19	0.92	2.71E-09	0.04	8.57
79703	C11orf80	1.41	45.97	0.46	2.99E-09	0.34	8.52
8544	PIR	1.53	45.54	0.44	3.70E-09	0.36	8.43
10072	DPP3	0.82	45.5	0.6	3.73E-09	0.22	8.43
4790	NFKB1	0.99	45.32	0.55	4.06E-09	0.26	8.39
55040	EPN3	0.57	45.18	0.67	4.31E-09	0.17	8.37
55247	NEIL3	0.16	44.9	0.84	4.94E-09	0.08	8.31
890	CCNA2	0.07	44.68	0.9	5.47E-09	0.05	8.26
79943	ZNF696	2.69	44.64	0.28	5.55E-09	0.56	8.26
29980	DONSON	0.39	44.61	0.74	5.56E-09	0.13	8.25
84900	TMEM118	1.66	44.53	0.41	5.75E-09	0.38	8.24
9493	KIF23	0.29	44.4	0.77	6.10E-09	0.11	8.21
55257	C20orf20	0.04	44.17	0.92	6.79E-09	0.04	8.17
4331	MNAT1	6.16	44.03	0.07	7.24E-09	1.15	8.14
55110	FLJ10292	0	44.01	0.99	7.24E-09	0.01	8.14
991	CDC20	0.23	43.78	0.8	8.10E-09	0.1	8.09
10157	AASS	1.78	43.72	0.4	8.25E-09	0.4	8.08
29997	GLTSCR2	3.94	43.6	0.17	8.74E-09	0.78	8.06
51110	LACTB2	0	43.38	0.99	9.67E-09	0	8.01
1164	CKS2	0.1	43.35	0.87	9.73E-09	0.06	8.01
358	AQP1	0.93	43.34	0.57	9.73E-09	0.25	8.01
55176	SEC61A2	0.81	43.18	0.6	1.05E-08	0.22	7.98
54972	TMEM132A	2.68	43.09	0.28	1.09E-08	0.56	7.96
4605	MYBL2	1.39	43.07	0.47	1.09E-08	0.33	7.96
83461	CDCA3	0.74	42.98	0.62	1.13E-08	0.21	7.95
11170	FAM107A	0	42.88	0.99	1.18E-08	0	7.93
55143	CDCA8	1.86	42.87	0.38	1.18E-08	0.41	7.93
56942	C16orf61	0.83	42.77	0.59	1.23E-08	0.23	7.91
8772	FADD	0.01	42.63	0.97	1.31E-08	0.01	7.88
23513	SCRIB	0	42.6	0.97	1.32E-08	0.01	7.88
2237	FEN1	0.62	42.56	0.66	1.34E-08	0.18	7.87
1117	CHI3L2	2.59	42.39	0.29	1.45E-08	0.54	7.84
79901	CYBRD1	4.99	42.36	0.11	1.45E-08	0.95	7.84
55379	LRRC59	0.23	42.36	0.8	1.45E-08	0.1	7.84
1434	CSE1L	2.34	42.25	0.32	1.52E-08	0.5	7.82
56943	ENY2	1.89	41.98	0.38	1.74E-08	0.42	7.76
9675	KIAA0406	5.99	41.94	0.07	1.76E-08	1.13	7.75
100131713	RPL29P11	0.01	41.88	0.97	1.80E-08	0.02	7.74
57405	SPC25	0.82	41.59	0.6	2.07E-08	0.22	7.68
54915	YTHDF1	0.61	41.57	0.66	2.07E-08	0.18	7.68
5888	RAD51	0.13	41.57	0.85	2.07E-08	0.07	7.68
11337	GABARAP	2.37	41.5	0.31	2.12E-08	0.5	7.67
5708	PSMD2	3.72	41.49	0.18	2.12E-08	0.74	7.67
54503	ZDHHC13	0.17	41.47	0.83	2.13E-08	0.08	7.67
55508	SLC35E3	4.46	41.13	0.14	2.50E-08	0.86	7.6
9793	CKAP5	2.77	41.01	0.27	2.63E-08	0.57	7.58
27338	UBE2S	0.3	41.01	0.77	2.63E-08	0.11	7.58
10253	SPRY2	1.26	40.97	0.49	2.66E-08	0.31	7.58
784	CACNB3	0.68	40.8	0.64	2.88E-08	0.2	7.54
6207	RPS13	1.16	40.73	0.51	2.97E-08	0.29	7.53
26271	FBXO5	1.03	40.67	0.54	3.04E-08	0.27	7.52
10024	TROAP	0.02	40.55	0.95	3.19E-08	0.02	7.5
22827	PUF60	4.12	40.55	0.16	3.19E-08	0.8	7.5
81930	KIF18A	0.06	40.19	0.91	3.82E-08	0.04	7.42
51386	EIF3EIP	2.87	40.17	0.26	3.82E-08	0.59	7.42
8914	TIMELESS	0.61	40.11	0.66	3.92E-08	0.18	7.41
54205	CYCS	3.9	40.1	0.17	3.92E-08	0.77	7.41
9466	IL27RA	5.09	40.01	0.11	4.07E-08	0.97	7.39
654483	BOLA2B	0.02	40	0.95	4.08E-08	0.02	7.39
563	AZGP1	4.11	39.95	0.16	4.16E-08	0.8	7.38
56888	KCMF1	4.32	39.84	0.15	4.38E-08	0.84	7.36
54821	ERCC6L	0.09	39.72	0.88	4.63E-08	0.06	7.33
2664	GDI1	0.82	39.54	0.6	5.04E-08	0.22	7.3
10550	ARL6IP5	11.09	39.38	0.01	5.42E-08	2.01	7.27
5713	PSMD7	2.71	39.37	0.27	5.42E-08	0.56	7.27
4057	LTF	0.39	39.32	0.73	5.54E-08	0.13	7.26
80004	RBM35B	0.38	39.28	0.74	5.61E-08	0.13	7.25
1789	DNMT3B	0.21	39.07	0.81	6.21E-08	0.09	7.21
26039	SS18L1	0.06	39.05	0.9	6.27E-08	0.04	7.2
4477	MSMB	0.17	38.98	0.83	6.43E-08	0.08	7.19
9156	EXO1	0.38	38.96	0.74	6.48E-08	0.13	7.19
11260	XPOT	2.46	38.95	0.3	6.48E-08	0.52	7.19
6202	RPS8	0.52	38.93	0.69	6.51E-08	0.16	7.19
144581	RPL14P1	2.32	38.9	0.32	6.56E-08	0.5	7.18
55027	HEATR3	0	38.79	0.99	6.90E-08	0.01	7.16
27072	VPS41	1.92	38.75	0.37	7.01E-08	0.43	7.15
55630	SLC39A4	0.19	38.69	0.82	7.18E-08	0.09	7.14
79679	VTCN1	0.02	38.67	0.95	7.23E-08	0.02	7.14
6921	TCEB1	0.23	38.45	0.8	8.06E-08	0.1	7.09
4288	MKI67	0.94	38.16	0.57	9.22E-08	0.25	7.04
8318	CDC45L	0.55	38.16	0.68	9.22E-08	0.17	7.04
6387	CXCL12	0.63	38.13	0.65	9.31E-08	0.19	7.03
79837	PIP4K2C	5.48	38.05	0.09	9.65E-08	1.03	7.02
3512	IGJ	14.78	37.99	0	9.93E-08	2.66	7
10628	TXNIP	14.47	37.66	0	1.17E-07	2.61	6.93
10635	RAD51AP1	0.73	37.62	0.62	1.18E-07	0.21	6.93
9088	PKMYT1	1.97	37.48	0.37	1.27E-07	0.43	6.9
29893	PSMC3IP	1.78	37.42	0.4	1.30E-07	0.4	6.89
6125	RPL5	0.16	37.39	0.84	1.31E-07	0.08	6.88
730	C7	0	37.37	0.98	1.31E-07	0.01	6.88
6905	TBCE	5.93	37.37	0.08	1.31E-07	1.11	6.88
5437	POLR2H	11.12	37.19	0.01	1.43E-07	2.01	6.84
728453	RPS28P6	0.08	37.18	0.89	1.43E-07	0.05	6.84
8666	EIF3G	2.25E-07	37.15	1	1.44E-07	0	6.84
3838	KPNA2	0.28	37.15	0.78	1.44E-07	0.11	6.84
9077	DIRAS3	0.2	37.06	0.82	1.50E-07	0.09	6.82
79866	C13orf34	2.31	37.05	0.32	1.50E-07	0.49	6.82
58500	ZNF250	0.05	37	0.91	1.53E-07	0.04	6.81
6422	SFRP1	0.91	36.95	0.57	1.57E-07	0.24	6.81
4175	MCM6	1.33	36.94	0.48	1.57E-07	0.32	6.81
729402	RPL21P14	0	36.89	0.99	1.60E-07	0	6.8
9023	CH25H	0.62	36.7	0.65	1.75E-07	0.18	6.76
8438	RAD54L	0.02	36.61	0.95	1.83E-07	0.02	6.74
7083	TK1	0.56	36.58	0.67	1.85E-07	0.17	6.73
7112	TMPO	3.26	36.48	0.22	1.93E-07	0.66	6.71
3297	HSF1	1.13	36.4	0.52	2.00E-07	0.29	6.7
8270	LAGE3	0.35	36.26	0.75	2.15E-07	0.13	6.67
5933	RBL1	2.09	35.85	0.35	2.62E-07	0.45	6.58
10617	STAMBP	1.5	35.85	0.44	2.62E-07	0.35	6.58
10179	RBM7	0.93	35.84	0.57	2.62E-07	0.25	6.58
9452	ITM2A	8.56	35.67	0.03	2.84E-07	1.57	6.55
10983	CCNI	0.02	35.67	0.95	2.84E-07	0.02	6.55
9212	AURKB	6.72	35.58	0.06	2.95E-07	1.25	6.53
2152	F3	1.09	35.56	0.53	2.98E-07	0.28	6.53
5688	PSMA7	0.03	35.54	0.93	2.99E-07	0.03	6.52
286148	DPY19L4	0.37	35.53	0.74	2.99E-07	0.13	6.52
1534	CYB561	4.42E-07	35.39	1	3.19E-07	0	6.5
1235	CCR6	0.26	35.31	0.79	3.32E-07	0.1	6.48
389435	hCG_21078	0.03	35.29	0.93	3.34E-07	0.03	6.48
3251	HPRT1	0.53	35.28	0.68	3.34E-07	0.16	6.48
56912	C11orf60	0.56	35.25	0.68	3.37E-07	0.17	6.47
3015	H2AFZ	1.96	35.08	0.37	3.67E-07	0.43	6.44
2017	CTTN	6.59	34.98	0.06	3.85E-07	1.23	6.41
7264	TSTA3	0.51	34.57	0.69	4.69E-07	0.16	6.33
80178	C16orf59	0.7	34.55	0.63	4.72E-07	0.2	6.33
79570	NKAIN1	1.38	34.52	0.47	4.76E-07	0.33	6.32
9735	KNTC1	1.02	34.47	0.55	4.86E-07	0.26	6.31
6468	FBXW4	0.03	34.37	0.94	5.10E-07	0.03	6.29
55738	ARFGAP1	2.25	34.36	0.33	5.10E-07	0.48	6.29
3148	HMGB2	1.33	34.26	0.48	5.36E-07	0.32	6.27
81873	ARPC5L	0.11	34.17	0.87	5.57E-07	0.06	6.25
3122	HLA-DRA	15.96	34.09	0	5.80E-07	2.87	6.24
3978	LIG1	0.62	34.02	0.65	5.97E-07	0.18	6.22
9368	SLC9A3R1	0.86	33.95	0.59	6.15E-07	0.23	6.21
57122	NUP107	1.46	33.95	0.45	6.15E-07	0.35	6.21
8317	CDC7	1.05	33.74	0.54	6.83E-07	0.27	6.17
5898	RALA	3.3	33.66	0.22	7.08E-07	0.66	6.15
23234	DNAJC9	7.93	33.64	0.03	7.11E-07	1.46	6.15
27250	PDCD4	1.17	33.54	0.51	7.45E-07	0.29	6.13
83480	PUS3	5.29	33.53	0.1	7.45E-07	1	6.13
4982	TNFRSF11B	0.92	33.5	0.57	7.56E-07	0.24	6.12
10237	SLC35B1	3.06	33.48	0.24	7.61E-07	0.62	6.12
51155	HN1	1.13	33.43	0.52	7.76E-07	0.29	6.11
10376	TUBA1B	0.69	33.4	0.63	7.84E-07	0.2	6.11
54892	NCAPG2	0.06	33.39	0.9	7.86E-07	0.05	6.1
79022	TMEM106C	3.99	33.33	0.16	8.09E-07	0.78	6.09
79019	CENPM	0.28	33.31	0.78	8.13E-07	0.11	6.09
10051	SMC4	0.96	33.27	0.56	8.28E-07	0.25	6.08
2487	FRZB	0.15	33.25	0.84	8.29E-07	0.07	6.08
6882	TAF11	0.04	33.25	0.92	8.29E-07	0.04	6.08
5971	RELB	13.17	33.23	0	8.33E-07	2.38	6.08
11339	OIP5	0.2	33.17	0.82	8.56E-07	0.09	6.07
441533	LOC441533	9.63	33.06	0.02	9.02E-07	1.75	6.04
6199	RPS6KB2	4.43	32.88	0.14	9.85E-07	0.86	6.01
29097	CNIH4	0.46	32.86	0.71	9.92E-07	0.15	6
387680	FAM21A	0.38	32.82	0.74	1.01E-06	0.13	6
5753	PTK6	0.51	32.57	0.69	1.14E-06	0.16	5.94
2189	FANCG	0.94	32.53	0.57	1.16E-06	0.25	5.93
100126583	LOC100126583	10.87	32.46	0.01	1.20E-06	1.97	5.92
23492	CBX7	0	32.45	0.98	1.20E-06	0.01	5.92
116496	FAM129A	3.9	32.36	0.17	1.25E-06	0.77	5.9
4222	MEOX1	0.14	32.24	0.85	1.32E-06	0.07	5.88
1374	CPT1A	1.15	32.21	0.51	1.33E-06	0.29	5.87
23650	TRIM29	1.80E-07	32.15	1	1.38E-06	0	5.86
3149	HMGB3	0	32.1	0.98	1.41E-06	0.01	5.85
2869	GRK5	1	31.97	0.55	1.50E-06	0.26	5.82
3628	INPP1	0.16	31.94	0.84	1.51E-06	0.08	5.82
10516	FBLN5	0.98	31.92	0.56	1.52E-06	0.25	5.82
50802	IGK@	32.41	31.9	1.22E-06	1.54E-06	5.91	5.81
6191	RPS4X	2.35	31.86	0.32	1.56E-06	0.5	5.81
84722	PSRC1	0.3	31.82	0.77	1.59E-06	0.11	5.8
10403	NDC80	0.17	31.76	0.83	1.63E-06	0.08	5.79
1763	DNA2L	2.29	31.75	0.32	1.64E-06	0.49	5.79
1728	NQO1	1.57	31.71	0.43	1.66E-06	0.37	5.78
911	CD1C	0.62	31.64	0.65	1.71E-06	0.18	5.77
1063	CENPF	0	31.57	0.98	1.77E-06	0.01	5.75
2327	FMO2	1.82	31.44	0.39	1.89E-06	0.41	5.72
92482	LOC92482	2.73	31.42	0.27	1.89E-06	0.57	5.72
966	CD59	0.12	31.38	0.86	1.93E-06	0.06	5.71
5831	PYCR1	1.08	31.29	0.53	2.02E-06	0.28	5.7
79801	SHCBP1	5.26	31.21	0.1	2.09E-06	1	5.68
6776	STAT5A	4.69	31.14	0.13	2.16E-06	0.9	5.67
9936	CD302	3.15	31.13	0.23	2.17E-06	0.64	5.66
1933	EEF1B2	1.99	31.03	0.36	2.26E-06	0.44	5.65
26018	LRIG1	1.8	30.96	0.39	2.35E-06	0.4	5.63
1266	CNN3	2.86	30.94	0.26	2.36E-06	0.59	5.63
5520	PPP2R2A	0.81	30.92	0.6	2.38E-06	0.22	5.62
92140	MTDH	0.11	30.91	0.86	2.38E-06	0.06	5.62
56267	CCBL2	2.14	30.9	0.34	2.39E-06	0.46	5.62
26873	OPLAH	0.84	30.73	0.59	2.60E-06	0.23	5.58
9217	VAPB	0.6	30.69	0.66	2.64E-06	0.18	5.58
678	ZFP36L2	7.11	30.67	0.05	2.66E-06	1.32	5.58
27346	TMEM97	0.58	30.61	0.67	2.74E-06	0.18	5.56
51123	ZNF706	3.71	30.6	0.18	2.74E-06	0.73	5.56
51703	ACSL5	7.56	30.51	0.04	2.86E-06	1.4	5.54
51279	C1RL	0.14	30.5	0.85	2.87E-06	0.07	5.54
150	ADRA2A	0.88	30.44	0.58	2.93E-06	0.24	5.53
6173	RPL36A	0.53	30.44	0.68	2.93E-06	0.16	5.53
5175	PECAM1	9.2	30.43	0.02	2.93E-06	1.68	5.53
5373	PMM2	0.54	30.43	0.68	2.93E-06	0.17	5.53
10687	PNMA2	4.66	30.38	0.13	3.01E-06	0.89	5.52
81691	LOC81691	4.76	30.33	0.12	3.07E-06	0.91	5.51
51428	DDX41	13.6	30.3	0	3.10E-06	2.45	5.51
5743	PTGS2	4.26	30.25	0.15	3.18E-06	0.83	5.5
7102	TSPAN7	0.16	30.2	0.84	3.25E-06	0.08	5.49
55039	TRMT12	0.29	30.12	0.77	3.37E-06	0.11	5.47
1841	DTYMK	0	30.02	0.99	3.55E-06	0.01	5.45
1938	EEF2	1.99	30.01	0.36	3.55E-06	0.44	5.45
55656	INTS8	0.03	29.86	0.93	3.82E-06	0.03	5.42
27075	TSPAN13	1.91	29.82	0.38	3.87E-06	0.42	5.41
6128	RPL6	0	29.81	0.99	3.87E-06	0	5.41
90627	STARD13	1.56	29.8	0.43	3.88E-06	0.36	5.41
55723	ASF1B	5.85	29.79	0.08	3.89E-06	1.1	5.41
29899	GPSM2	1.27	29.76	0.49	3.94E-06	0.31	5.4
51232	CRIM1	2.4	29.74	0.31	3.97E-06	0.51	5.4
6996	TDG	1.56	29.72	0.43	3.98E-06	0.36	5.4
11047	ADRM1	11	29.72	0.01	3.98E-06	1.99	5.4
4234	METTL1	1.99	29.7	0.37	4.00E-06	0.44	5.4
3182	HNRPAB	0.65	29.67	0.65	4.06E-06	0.19	5.39
114876	OSBPL1A	4.04	29.67	0.16	4.06E-06	0.79	5.39
3384	ICAM2	2.62	29.66	0.28	4.06E-06	0.55	5.39
672	BRCA1	0.07	29.65	0.89	4.07E-06	0.05	5.39
9353	SLIT2	0	29.57	0.98	4.23E-06	0.01	5.37
7049	TGFBR3	0.09	29.49	0.88	4.39E-06	0.05	5.36
4831	NME2	0.17	29.45	0.83	4.46E-06	0.08	5.35
79581	GPR172A	7.57	29.44	0.04	4.48E-06	1.4	5.35
7336	UBE2V2	2.51	29.43	0.3	4.48E-06	0.53	5.35
8562	DENR	1.94	29.43	0.37	4.48E-06	0.43	5.35
54908	CCDC99	7.81	29.42	0.04	4.49E-06	1.44	5.35
3815	KIT	0.05	29.37	0.91	4.58E-06	0.04	5.34
8974	P4HA2	13.54	29.36	0	4.60E-06	2.44	5.34
1515	CTSL2	0.07	29.35	0.89	4.60E-06	0.05	5.34
79940	C6ORF155	6.6	29.33	0.06	4.65E-06	1.23	5.33
4853	NOTCH2	0.5	29.3	0.69	4.70E-06	0.16	5.33
10462	CLEC10A	4.63	29.26	0.13	4.78E-06	0.89	5.32
79017	C7orf24	0.03	29.25	0.93	4.79E-06	0.03	5.32
10742	RAI2	2.15	29.21	0.34	4.88E-06	0.47	5.31
53827	FXYD5	2.56	29.21	0.29	4.88E-06	0.54	5.31
8912	CACNA1H	9.74	29.15	0.02	5.01E-06	1.77	5.3
3925	STMN1	2.91	29.13	0.25	5.05E-06	0.6	5.3
53820	DSCR6	0.91	29.02	0.57	5.32E-06	0.24	5.27
6363	CCL19	2.82	28.99	0.26	5.39E-06	0.58	5.27
23080	KIAA0241	3.03	28.96	0.24	5.46E-06	0.62	5.26
23560	GTPBP4	0	28.93	0.98	5.53E-06	0.01	5.26
86	ACTL6A	2.79	28.89	0.27	5.62E-06	0.58	5.25
2	A2M	1.17	28.84	0.51	5.75E-06	0.29	5.24
201254	STRA13	0.37	28.83	0.74	5.77E-06	0.13	5.24
6403	SELP	2.18	28.82	0.34	5.77E-06	0.47	5.24
5265	SERPINA1	2.51	28.8	0.3	5.81E-06	0.53	5.24
10351	ABCA8	0.86	28.77	0.59	5.89E-06	0.23	5.23
6873	TAF2	1.3	28.75	0.48	5.95E-06	0.32	5.23
219293	ATAD3C	6.83	28.74	0.05	5.95E-06	1.27	5.23
55226	NAT10	0.01	28.7	0.97	6.08E-06	0.01	5.22
7307	U2AF1	0.36	28.67	0.74	6.14E-06	0.13	5.21
54069	C21orf45	0.28	28.66	0.78	6.14E-06	0.11	5.21
334	APLP2	0.53	28.66	0.68	6.14E-06	0.17	5.21
56061	UBFD1	1.09	28.62	0.53	6.25E-06	0.28	5.2
5822	PWP2	0.02	28.6	0.95	6.30E-06	0.02	5.2
3115	HLA-DPB1	10.16	28.49	0.01	6.66E-06	1.85	5.18
10940	POP1	0	28.44	0.99	6.80E-06	0.01	5.17
1719	DHFR	1.75	28.42	0.4	6.86E-06	0.4	5.16
4171	MCM2	0.22	28.38	0.81	6.98E-06	0.09	5.16
2053	EPHX2	1.73	28.3	0.4	7.24E-06	0.39	5.14
5493	PPL	3.32	28.25	0.22	7.40E-06	0.66	5.13
11346	SYNPO	15.78	28.22	0	7.46E-06	2.84	5.13
901	CCNG2	0.23	28.13	0.8	7.81E-06	0.1	5.11
7481	WNT11	3.42	28.12	0.21	7.81E-06	0.68	5.11
10733	PLK4	0.46	28.06	0.71	8.00E-06	0.15	5.1
8500	PPFIA1	6.51	27.94	0.06	8.48E-06	1.21	5.07
2907	GRINA	7.76	27.93	0.04	8.52E-06	1.43	5.07
220134	C18orf24	0.89	27.91	0.58	8.56E-06	0.24	5.07
54934	C12orf41	4.09	27.88	0.16	8.69E-06	0.8	5.06
3108	HLA-DMA	17.45	27.8	0	9.01E-06	3.14	5.05
11335	CBX3	0.26	27.75	0.79	9.23E-06	0.1	5.03
7553	ZNF7	1.08	27.73	0.53	9.32E-06	0.27	5.03
55737	VPS35	1.78	27.66	0.4	9.63E-06	0.4	5.02
25839	COG4	0.41	27.65	0.73	9.63E-06	0.14	5.02
55705	IPO9	1.31	27.56	0.48	1.01E-05	0.32	5
6495	SIX1	0.79	27.54	0.61	1.02E-05	0.22	4.99
10328	COX4NB	3.49	27.52	0.2	1.02E-05	0.7	4.99
79068	FTO	0.78	27.51	0.61	1.03E-05	0.22	4.99
23167	EFR3A	0	27.32	0.98	1.12E-05	0.01	4.95
6164	RPL34	7.41	27.32	0.04	1.13E-05	1.37	4.95
3476	IGBP1	0.01	27.3	0.96	1.13E-05	0.02	4.95
9459	ARHGEF6	1.12	27.24	0.52	1.15E-05	0.28	4.94
90865	IL33	0.08	27.24	0.89	1.15E-05	0.05	4.94
1937	EEF1G	0.7	27.21	0.63	1.17E-05	0.2	4.93
1524	CX3CR1	1.12	27.21	0.52	1.17E-05	0.28	4.93
3514	IGKC	34.54	27.18	4.74E-07	1.18E-05	6.32	4.93
8613	PPAP2B	1.86	27.18	0.38	1.18E-05	0.42	4.93
694	BTG1	1.67	27.17	0.41	1.19E-05	0.38	4.93
9322	TRIP10	2.22	27.15	0.33	1.19E-05	0.48	4.92
2764	GMFB	5.88	27.14	0.08	1.19E-05	1.1	4.92
8608	RDH16	0.78	27.13	0.61	1.20E-05	0.22	4.92
72	ACTG2	1.68	27.06	0.41	1.24E-05	0.39	4.91
7851	MALL	0.33	27.05	0.76	1.24E-05	0.12	4.91
23246	BOP1	0.46	27.01	0.71	1.27E-05	0.15	4.9
2677	GGCX	1.71	26.99	0.41	1.28E-05	0.39	4.89
1478	CSTF2	15.69	26.96	0	1.29E-05	2.82	4.89
9391	CIAO1	1.28	26.96	0.49	1.29E-05	0.31	4.89
3460	IFNGR2	1.73	26.88	0.4	1.34E-05	0.39	4.87
2920	CXCL2	0.23	26.88	0.8	1.34E-05	0.1	4.87
29949	IL19	2.49	26.86	0.3	1.35E-05	0.53	4.87
83463	MXD3	1.66	26.77	0.42	1.41E-05	0.38	4.85
57007	CXCR7	14.27	26.68	0	1.47E-05	2.57	4.83
9052	GPRC5A	7.21	26.67	0.05	1.47E-05	1.33	4.83
7319	UBE2A	0.03	26.66	0.93	1.48E-05	0.03	4.83
3397	ID1	0.72	26.61	0.62	1.51E-05	0.2	4.82
25984	KRT23	0.22	26.59	0.81	1.52E-05	0.09	4.82
6152	RPL24	2.98	26.58	0.25	1.53E-05	0.61	4.82
65094	JMJD4	1.28	26.55	0.49	1.55E-05	0.31	4.81
23210	JMJD6	0.48	26.55	0.7	1.55E-05	0.15	4.81
4001	LMNB1	1.51	26.5	0.44	1.58E-05	0.36	4.8
83451	ABHD11	0.98	26.48	0.55	1.59E-05	0.26	4.8
10063	COX17	1.69	26.47	0.41	1.60E-05	0.39	4.8
79767	ELMO3	10.73	26.42	0.01	1.63E-05	1.95	4.79
9969	MED13	5.42	26.4	0.09	1.64E-05	1.02	4.78
81839	VANGL1	0.05	26.4	0.91	1.64E-05	0.04	4.78
6217	RPS16	0.02	26.37	0.95	1.66E-05	0.02	4.78
3400	ID4	3.54	26.37	0.2	1.66E-05	0.7	4.78
8576	STK16	4.14	26.35	0.16	1.67E-05	0.81	4.78
3422	IDI1	0	26.32	0.99	1.69E-05	0.01	4.77
1438	CSF2RA	5.4	26.3	0.1	1.71E-05	1.02	4.77
3383	ICAM1	2.54	26.25	0.29	1.74E-05	0.53	4.76
7832	BTG2	5.36	26.22	0.1	1.76E-05	1.02	4.75
65986	ZBTB10	1.28	26.16	0.49	1.82E-05	0.31	4.74
27131	SNX5	0.8	26.16	0.6	1.82E-05	0.22	4.74
6874	TAF4	0.19	26.12	0.82	1.85E-05	0.09	4.73
4591	TRIM37	0.31	26.05	0.77	1.91E-05	0.12	4.72
2730	GCLM	0.45	26.04	0.71	1.92E-05	0.15	4.72
83439	TCF7L1	0.46	26.03	0.71	1.92E-05	0.15	4.72
246243	RNASEH1	10.6	26.02	0.01	1.93E-05	1.92	4.71
6124	RPL4	3.28	26.01	0.22	1.93E-05	0.66	4.71
10535	RNASEH2A	0.18	25.99	0.83	1.95E-05	0.08	4.71
220717	RPLP0-like	0.02	25.94	0.95	2.00E-05	0.02	4.7
29095	ORMDL2	0.91	25.9	0.57	2.03E-05	0.24	4.69
29028	ATAD2	0.21	25.83	0.81	2.09E-05	0.09	4.68
7298	TYMS	0.22	25.82	0.8	2.10E-05	0.09	4.68
3479	IGF1	0.41	25.78	0.73	2.13E-05	0.14	4.67
3113	HLA-DPA1	18.79	25.77	0	2.14E-05	3.38	4.67
10248	POP7	0	25.76	0.98	2.15E-05	0.01	4.67
833	CARS	6.92	25.72	0.05	2.19E-05	1.29	4.66
5440	POLR2K	0.45	25.64	0.71	2.28E-05	0.15	4.64
25828	TXN2	1.47	25.64	0.45	2.28E-05	0.35	4.64
28998	MRPL13	0.33	25.57	0.76	2.34E-05	0.12	4.63
23179	RGL1	2.81	25.57	0.26	2.34E-05	0.58	4.63
1072	CFL1	0.13	25.56	0.86	2.35E-05	0.07	4.63
23521	RPL13A	0.4	25.56	0.73	2.35E-05	0.14	4.63
2626	GATA4	11.6	25.54	0.01	2.37E-05	2.1	4.62
8050	PDHX	2.51	25.53	0.3	2.38E-05	0.53	4.62
6139	RPL17	4.23	25.52	0.15	2.39E-05	0.82	4.62
23138	N4BP3	0.86	25.45	0.58	2.46E-05	0.23	4.61
54845	RBM35A	0.23	25.45	0.8	2.46E-05	0.1	4.61
51016	C14orf122	1.97	25.43	0.37	2.48E-05	0.44	4.61
4239	MFAP4	0.11	25.41	0.87	2.50E-05	0.06	4.6
6662	SOX9	0.32	25.38	0.76	2.54E-05	0.12	4.6
4736	RPL10A	2.1	25.36	0.35	2.55E-05	0.46	4.59
3059	HCLS1	12	25.35	0.01	2.56E-05	2.17	4.59
8190	MIA	2.9	25.24	0.25	2.70E-05	0.6	4.57
23303	KIF13B	1.31	25.24	0.48	2.70E-05	0.32	4.57
7177	TPSAB1	0.29	25.23	0.77	2.70E-05	0.11	4.57
3861	KRT14	0.26	25.18	0.79	2.78E-05	0.1	4.56
164	AP1G1	0.42	25.09	0.72	2.89E-05	0.14	4.54
2517	FUCA1	0.02	25.09	0.94	2.89E-05	0.03	4.54
3872	KRT17	0.47	25.08	0.71	2.90E-05	0.15	4.54
1537	CYC1	2.94	25.07	0.25	2.92E-05	0.6	4.54
63897	HEATR6	0.98	25.06	0.56	2.92E-05	0.26	4.53
4969	OGN	0.63	25.01	0.65	2.98E-05	0.19	4.53
79657	RPAP3	1.21	25	0.5	3.00E-05	0.3	4.52
79071	ELOVL6	8.79	24.97	0.02	3.03E-05	1.6	4.52
55353	LAPTM4B	1.02	24.95	0.55	3.05E-05	0.26	4.52
10477	UBE2E3	4.07	24.95	0.16	3.05E-05	0.8	4.52
10897	YIF1A	0.04	24.94	0.92	3.07E-05	0.04	4.51
898	CCNE1	9.72	24.92	0.02	3.08E-05	1.77	4.51
5243	ABCB1	4.67	24.91	0.13	3.09E-05	0.89	4.51
6203	RPS9	6.81	24.89	0.05	3.12E-05	1.27	4.51
100128140	RPS4XP17	3.28	24.86	0.22	3.15E-05	0.66	4.5
6401	SELE	0.21	24.84	0.81	3.19E-05	0.09	4.5
25855	BRMS1	3.02	24.83	0.24	3.19E-05	0.61	4.5
64410	KLHL25	0.62	24.81	0.66	3.23E-05	0.18	4.49
6729	SRP54	5.25	24.8	0.1	3.23E-05	1	4.49
55970	GNG12	11.17	24.76	0.01	3.29E-05	2.02	4.48
2205	FCER1A	0.18	24.76	0.83	3.29E-05	0.08	4.48
65263	PYCRL	4.08	24.74	0.16	3.32E-05	0.8	4.48
25988	MIZF	0.48	24.71	0.7	3.35E-05	0.15	4.47
3852	KRT5	0.33	24.67	0.76	3.43E-05	0.12	4.46
2037	EPB41L2	1.13	24.66	0.52	3.44E-05	0.28	4.46
7178	TPT1	0.13	24.62	0.86	3.50E-05	0.07	4.46
6392	SDHD	0.28	24.61	0.78	3.50E-05	0.11	4.46
23306	TMEM194	0.02	24.61	0.94	3.50E-05	0.03	4.46
79812	MMRN2	2.23	24.6	0.33	3.51E-05	0.48	4.45
4522	MTHFD1	0.01	24.57	0.95	3.55E-05	0.02	4.45
26233	FBXL6	0.26	24.57	0.79	3.55E-05	0.1	4.45
7381	UQCRB	0	24.52	0.98	3.64E-05	0.01	4.44
25874	BRP44	0.03	24.38	0.94	3.89E-05	0.03	4.41
5111	PCNA	1.26	24.38	0.49	3.89E-05	0.31	4.41
28815	IGLV2-14	22.84	24.34	7.48E-05	3.95E-05	4.13	4.4
25764	HYPK	13.1	24.31	0	4.00E-05	2.36	4.4
373156	GSTK1	3.26	24.23	0.22	4.16E-05	0.66	4.38
5709	PSMD3	5.08	24.23	0.11	4.16E-05	0.97	4.38
8445	DYRK2	0.14	24.2	0.85	4.21E-05	0.07	4.38
10395	DLC1	7.02	24.07	0.05	4.50E-05	1.3	4.35
5475	PPEF1	2.21	24.06	0.33	4.50E-05	0.48	4.35
5877	RABIF	10.91	24.04	0.01	4.54E-05	1.98	4.34
7262	PHLDA2	2.59	24.02	0.29	4.60E-05	0.54	4.34
6136	RPL12	3.7	24	0.19	4.62E-05	0.73	4.34
79686	C14orf139	2.54	23.99	0.29	4.65E-05	0.53	4.33
27257	LSM1	0.61	23.96	0.66	4.70E-05	0.18	4.33
65265	C8orf33	2.13	23.89	0.35	4.86E-05	0.46	4.31
10553	HTATIP2	0.01	23.88	0.97	4.86E-05	0.01	4.31
55689	YEATS2	2.74	23.88	0.27	4.86E-05	0.57	4.31
64837	KLC2	1.25	23.87	0.49	4.87E-05	0.31	4.31
3858	KRT10	1.87	23.87	0.38	4.88E-05	0.42	4.31
23329	KIAA0984	2.28	23.85	0.33	4.91E-05	0.49	4.31
3112	HLA-DOB	10.63	23.84	0.01	4.93E-05	1.93	4.31
3489	IGFBP6	0.08	23.83	0.89	4.95E-05	0.05	4.31
80179	MYO19	1.81	23.82	0.39	4.95E-05	0.41	4.31
3638	INSIG1	1.29	23.82	0.48	4.95E-05	0.32	4.31
26112	CCDC69	5.51	23.81	0.09	4.96E-05	1.04	4.3
2746	GLUD1	0.35	23.8	0.75	4.99E-05	0.12	4.3
55856	THEM2	0.07	23.8	0.9	4.99E-05	0.05	4.3
79918	SETD6	0.8	23.72	0.6	5.17E-05	0.22	4.29
595101	LOC595101	0.05	23.67	0.91	5.30E-05	0.04	4.28
29100	HSPC171	0.06	23.65	0.9	5.36E-05	0.04	4.27
56890	MDM1	2.1	23.64	0.35	5.36E-05	0.46	4.27
51337	C8orf55	1.8	23.63	0.39	5.36E-05	0.4	4.27
91353	CTA-246H3.1	21.11	23.63	0	5.36E-05	3.81	4.27
4072	TACSTD1	0.74	23.62	0.62	5.38E-05	0.21	4.27
1901	EDG1	1.67	23.6	0.41	5.43E-05	0.38	4.26
79139	DERL1	2.75	23.59	0.27	5.43E-05	0.57	4.26
2523	FUT1	0.22	23.55	0.81	5.55E-05	0.09	4.26
6513	SLC2A1	1.96	23.54	0.37	5.56E-05	0.43	4.25
54987	C1orf123	0.59	23.51	0.66	5.63E-05	0.18	4.25
55876	GSDML	0.47	23.48	0.71	5.72E-05	0.15	4.24
6774	STAT3	4.81	23.42	0.12	5.89E-05	0.92	4.23
57088	PLSCR4	9.37	23.41	0.02	5.89E-05	1.71	4.23
9569	GTF2IRD1	0.02	23.41	0.95	5.90E-05	0.02	4.23
1746	DLX2	0.99	23.37	0.55	6.01E-05	0.26	4.22
54919	HEATR2	0.56	23.35	0.67	6.04E-05	0.17	4.22
23649	POLA2	0.54	23.32	0.68	6.11E-05	0.17	4.21
4320	MMP11	2.2	23.29	0.33	6.20E-05	0.47	4.21
5791	PTPRE	0.46	23.29	0.71	6.20E-05	0.15	4.21
22856	CHSY1	14.72	23.26	0	6.28E-05	2.65	4.2
79785	FLJ22655	1.3	23.26	0.48	6.28E-05	0.32	4.2
4065	LY75	0.24	23.23	0.8	6.36E-05	0.1	4.2
51491	HSPC111	0.39	23.16	0.73	6.59E-05	0.13	4.18
80127	C14orf45	7.84	23.12	0.04	6.70E-05	1.44	4.17
3070	HELLS	0.23	23.09	0.8	6.77E-05	0.09	4.17
100126791	EGO	0.05	23.08	0.91	6.80E-05	0.04	4.17
7704	ZBTB16	1.2	23.06	0.5	6.87E-05	0.3	4.16
5427	POLE2	0.52	23.05	0.69	6.87E-05	0.16	4.16
3820	KLRB1	11.27	23.05	0.01	6.87E-05	2.04	4.16
79902	NUP85	0	23.01	0.99	7.01E-05	0.01	4.15
9054	NFS1	8.52	23	0.03	7.05E-05	1.56	4.15
56950	SMYD2	0.01	22.99	0.97	7.05E-05	0.01	4.15
596	BCL2	0.5	22.98	0.69	7.07E-05	0.16	4.15
641	BLM	1.1	22.97	0.53	7.10E-05	0.28	4.15
8000	PSCA	3.24	22.96	0.22	7.11E-05	0.65	4.15
10721	POLQ	0.15	22.94	0.84	7.17E-05	0.08	4.14
7043	TGFB3	1.04	22.94	0.54	7.17E-05	0.27	4.14
23659	LYPLA3	0.41	22.89	0.73	7.36E-05	0.14	4.13
51371	POMP	0.79	22.86	0.61	7.45E-05	0.22	4.13
27042	C1orf107	4.87	22.86	0.12	7.45E-05	0.93	4.13
55214	LEPREL1	0.07	22.85	0.89	7.45E-05	0.05	4.13
63893	UBE2O	1.67	22.85	0.41	7.45E-05	0.38	4.13
6629	SNRPB2	0.44	22.82	0.72	7.52E-05	0.14	4.12
53829	P2RY13	3.86	22.82	0.17	7.52E-05	0.76	4.12
56920	SEMA3G	0.2	22.81	0.82	7.53E-05	0.09	4.12
5718	PSMD12	0.36	22.81	0.74	7.53E-05	0.13	4.12
8664	EIF3D	2.08	22.78	0.35	7.61E-05	0.45	4.12
1846	DUSP4	2.6	22.75	0.29	7.73E-05	0.54	4.11
5295	PIK3R1	1.62	22.74	0.42	7.77E-05	0.37	4.11
6804	STX1A	0	22.73	0.99	7.79E-05	0	4.11
7770	ZNF227	0.09	22.71	0.88	7.84E-05	0.05	4.11
25977	NECAP1	0.4	22.71	0.73	7.84E-05	0.14	4.11
3833	KIFC1	0.12	22.71	0.86	7.84E-05	0.07	4.11
9665	KIAA0430	0.24	22.7	0.8	7.87E-05	0.1	4.1
2617	GARS	1.06	22.68	0.54	7.93E-05	0.27	4.1
10207	INADL	4.99	22.67	0.11	7.96E-05	0.95	4.1
5160	PDHA1	0.48	22.6	0.7	8.22E-05	0.15	4.09
4312	MMP1	4.88	22.58	0.12	8.32E-05	0.93	4.08
64499	TPSB2	0.17	22.56	0.83	8.37E-05	0.08	4.08
10797	MTHFD2	0.13	22.53	0.85	8.50E-05	0.07	4.07
80273	GRPEL1	0.06	22.49	0.91	8.66E-05	0.04	4.06
6286	S100P	0.12	22.48	0.86	8.68E-05	0.06	4.06
10213	PSMD14	1.51	22.43	0.44	8.88E-05	0.36	4.05
7538	ZFP36	0	22.43	0.98	8.89E-05	0.01	4.05
57017	COQ9	0.01	22.42	0.97	8.90E-05	0.01	4.05
79443	FYCO1	7.23	22.38	0.05	9.08E-05	1.34	4.04
1514	CTSL1	1.21	22.38	0.5	9.09E-05	0.3	4.04
10158	PDZK1IP1	0.14	22.37	0.85	9.13E-05	0.07	4.04
10522	DEAF1	0.01	22.35	0.96	9.18E-05	0.02	4.04
2296	FOXC1	2.07	22.35	0.35	9.20E-05	0.45	4.04
1869	E2F1	0.84	22.32	0.59	9.31E-05	0.23	4.03
5450	POU2AF1	16.32	22.31	0	9.33E-05	2.93	4.03
60481	ELOVL5	1.75	22.29	0.4	9.41E-05	0.4	4.03
8436	SDPR	0.4	22.27	0.73	9.45E-05	0.14	4.02
6627	SNRPA1	1.96	22.27	0.37	9.45E-05	0.43	4.02
649299	RPL36A	0.44	22.25	0.72	9.54E-05	0.15	4.02
3133	HLA-E	8.51	22.22	0.03	9.67E-05	1.56	4.01
283871	LOC283871	0.05	22.17	0.91	9.91E-05	0.04	4
550	AUP1	0.97	22.17	0.56	9.91E-05	0.25	4
2950	GSTP1	0.73	22.16	0.62	9.97E-05	0.21	4
80010	RMI1	3.46	22.12	0.2	0	0.69	3.99
548593	GIYD2	1.24	22.11	0.5	0	0.3	3.99
7402	UTRN	3.2	22.09	0.23	0	0.65	3.99
8694	DGAT1	1.57	22.08	0.43	0	0.37	3.99
23336	DMN	0.13	22.06	0.85	0	0.07	3.98
3993	LLGL2	1.68	22.04	0.41	0	0.39	3.98
4915	NTRK2	0.47	21.99	0.71	0	0.15	3.97
4772	NFATC1	1.62	21.97	0.42	0	0.38	3.97
25926	NOL11	0.04	21.96	0.92	0	0.04	3.96
80232	WDR26	0.21	21.94	0.81	0	0.09	3.96
2995	GYPC	7.14	21.94	0.05	0	1.32	3.96
4141	MARS	0.12	21.92	0.86	0	0.07	3.96
10962	MLLT11	1.43	21.89	0.46	0	0.34	3.95
9123	SLC16A3	1.68	21.88	0.41	0	0.39	3.95
6189	RPS3A	0.32	21.83	0.76	0	0.12	3.94
9643	MORF4L2	6.72	21.83	0.06	0	1.25	3.94
22928	SEPHS2	0	21.82	0.99	0	0	3.94
2781	GNAZ	0.14	21.79	0.85	0	0.07	3.93
1163	CKS1B	0.79	21.79	0.6	0	0.22	3.93
259	AMBP	2.72	21.79	0.27	0	0.56	3.93
84159	ARID5B	0.04	21.76	0.92	0	0.04	3.93
8996	NOL3	1.83	21.75	0.39	0	0.41	3.93
206358	SLC36A1	1.63	21.73	0.42	0	0.38	3.92
8480	RAE1	0.18	21.59	0.83	0	0.08	3.89
1036	CDO1	0	21.58	0.99	0	0	3.89
1975	EIF4B	2.06	21.57	0.35	0	0.45	3.89
4173	MCM4	4.04	21.5	0.16	0	0.79	3.88
397	ARHGDIB	2.71	21.48	0.27	0	0.56	3.87
3716	JAK1	1.42	21.43	0.46	0	0.34	3.86
5883	RAD9A	1.24	21.43	0.49	0	0.31	3.86
644068	MGC87895	7.38	21.42	0.04	0	1.36	3.86
388796	LOC388796	0.71	21.42	0.63	0	0.2	3.86
81858	SHARPIN	10.59	21.4	0.01	0	1.92	3.86
9185	REPS2	3.99	21.4	0.16	0	0.78	3.86
55843	ARHGAP15	9.09	21.4	0.02	0	1.66	3.86
79169	C1orf35	3.71	21.39	0.18	0	0.74	3.86
9194	SLC16A7	0.69	21.38	0.63	0	0.2	3.86
10468	FST	0.19	21.33	0.82	0	0.09	3.84
8522	GAS7	0.49	21.32	0.7	0	0.15	3.84
23024	PDZRN3	10.32	21.32	0.01	0	1.87	3.84
4603	MYBL1	0.42	21.31	0.72	0	0.14	3.84
51022	GLRX2	7.34	21.31	0.04	0	1.36	3.84
64184	FAM12B	0.15	21.29	0.84	0	0.08	3.84
1880	EBI2	0.06	21.27	0.91	0	0.04	3.84
55272	IMP3	1.79	21.27	0.4	0	0.4	3.84
5693	PSMB5	1.22	21.24	0.5	0	0.3	3.83
3914	LAMB3	0.25	21.24	0.79	0	0.1	3.83
6573	SLC19A1	2.43	21.21	0.31	0	0.51	3.82
26872	STEAP1	7.78	21.2	0.04	0	1.43	3.82
80833	APOL3	20.47	21.18	0	0	3.69	3.82
10609	SC65	3.48	21.13	0.2	0	0.69	3.81
57380	MRS2L	1.31	21.11	0.48	0	0.32	3.81
1808	DPYSL2	4.17	21.08	0.15	0	0.81	3.8
951	CD37	12.06	21.07	0.01	0	2.18	3.8
23640	HSPBP1	6.48	21.06	0.06	0	1.21	3.8
10961	ERP29	0.13	21.02	0.85	0	0.07	3.79
3983	ABLIM1	1.88	21	0.38	0	0.42	3.78
50853	VILL	1.79	20.98	0.4	0	0.4	3.78
6146	RPL22	0.57	20.98	0.67	0	0.17	3.78
51765	RP6-213H19.1	3.96	20.97	0.17	0	0.78	3.78
1380	CR2	7.7	20.95	0.04	0	1.42	3.77
60468	BACH2	0.66	20.94	0.64	0	0.19	3.77
8027	STAM	0.04	20.93	0.92	0	0.04	3.77
27095	TRAPPC3	0.48	20.93	0.7	0	0.15	3.77
10528	NOL5A	0.38	20.88	0.74	0	0.13	3.76
10659	CUGBP2	1.95	20.87	0.37	0	0.43	3.76
5223	PGAM1	7.08	20.86	0.05	0	1.31	3.76
11046	SLC35D2	0.17	20.86	0.83	0	0.08	3.76
4214	MAP3K1	0.28	20.84	0.78	0	0.11	3.75
6652	SORD	2.06	20.84	0.36	0	0.45	3.75
10929	SFRS2B	1.95	20.83	0.37	0	0.43	3.75
2919	CXCL1	0.92	20.76	0.57	0	0.24	3.74
2634	GBP2	7.25	20.76	0.05	0	1.34	3.74
55661	DDX27	2.72	20.71	0.27	0	0.56	3.73
79161	C7orf23	0.4	20.71	0.73	0	0.14	3.73
3655	ITGA6	0.36	20.7	0.75	0	0.13	3.73
330	BIRC3	11.1	20.67	0.01	0	2.01	3.72
57761	TRIB3	0.02	20.66	0.95	0	0.02	3.72
26255	PTTG3	0.28	20.63	0.78	0	0.11	3.72
10245	TIMM17B	2.35	20.63	0.32	0	0.5	3.72
83990	BRIP1	0.27	20.57	0.78	0	0.11	3.7
84790	TUBA1C	1.39	20.57	0.46	0	0.33	3.7
4604	MYBPC1	2.62	20.56	0.28	0	0.55	3.7
79739	TTLL7	0.34	20.56	0.75	0	0.12	3.7
140459	ASB6	0.04	20.54	0.92	0	0.04	3.7
55159	RFWD3	0.39	20.51	0.73	0	0.13	3.69
6788	STK3	4.11	20.48	0.16	0	0.8	3.69
147179	WIPF2	1.86	20.43	0.38	0	0.42	3.68
5716	PSMD10	1.81	20.41	0.39	0	0.41	3.67
11067	C10orf10	0.22	20.4	0.81	0	0.09	3.67
55743	CHFR	1.7	20.4	0.41	0	0.39	3.67
5683	PSMA2	1.21	20.38	0.5	0	0.3	3.67
9844	ELMO1	0.72	20.36	0.62	0	0.21	3.66
9650	MTFR1	0.13	20.34	0.86	0	0.07	3.66
57826	RAP2C	6.77	20.33	0.06	0	1.26	3.66
4128	MAOA	0.49	20.31	0.7	0	0.16	3.65
63933	CCDC90A	0.44	20.28	0.71	0	0.15	3.65
4860	NP	1.85	20.27	0.39	0	0.41	3.65
79711	IPO4	0.02	20.27	0.95	0	0.02	3.65
5737	PTGFR	0.64	20.26	0.65	0	0.19	3.65
6732	SRPK1	0.01	20.23	0.96	0	0.02	3.64
26636	OR7E37P	2.96	20.19	0.25	0	0.6	3.63
84342	COG8	0.81	20.18	0.6	0	0.22	3.63
4013	LOH11CR2A	0.05	20.16	0.91	0	0.04	3.63
54606	DDX56	1.46	20.16	0.45	0	0.35	3.63
145389	SLC38A6	0.71	20.13	0.63	0	0.2	3.62
9435	CHST2	5.57	20.09	0.09	0	1.05	3.61
10598	AHSA1	0.11	20.09	0.87	0	0.06	3.61
9694	TTC35	1.46	20.04	0.45	0	0.34	3.6
51236	C8orf30A	7.74	20.04	0.04	0	1.43	3.6
29080	CCDC59	1.16	20	0.51	0	0.29	3.6
23658	LSM5	0.16	20	0.84	0	0.08	3.6
894	CCND2	5.79	19.99	0.08	0	1.09	3.6
6596	HLTF	1.98	19.96	0.37	0	0.44	3.59
4931	NVL	1.9	19.94	0.38	0	0.42	3.58
26289	AK5	0.26	19.94	0.79	0	0.1	3.58
3396	ICT1	0	19.93	0.98	0	0.01	3.58
51647	FAM96B	3.03	19.92	0.24	0	0.62	3.58
4217	MAP3K5	1.17	19.9	0.51	0	0.29	3.58
2717	GLA	0.21	19.88	0.81	0	0.09	3.57
51018	RRP15	3.43	19.87	0.21	0	0.68	3.57
5241	PGR	3.44	19.84	0.21	0	0.69	3.57
7106	TSPAN4	1.7	19.81	0.41	0	0.39	3.56
2687	GGTLA1	0.18	19.78	0.82	0	0.08	3.55
9592	IER2	0.18	19.77	0.83	0	0.08	3.55
4869	NPM1	4.63	19.76	0.13	0	0.89	3.55
26040	SETBP1	1.56	19.76	0.43	0	0.36	3.55
8635	RNASET2	6.51	19.74	0.06	0	1.21	3.55
124583	CANT1	0.05	19.73	0.91	0	0.04	3.55
913	CD1E	2.61	19.71	0.28	0	0.55	3.54
1439	CSF2RB	9.56	19.7	0.02	0	1.74	3.54
2330	FMO5	0	19.7	0.98	0	0.01	3.54
23258	RAB6IP1	3.8	19.67	0.18	0	0.75	3.54
3866	KRT15	0.83	19.66	0.59	0	0.23	3.53
51373	MRPS17	2.38	19.66	0.31	0	0.51	3.53
10079	ATP9A	0.19	19.65	0.82	0	0.09	3.53
9416	DDX23	1.99	19.6	0.36	0	0.44	3.52
6232	RPS27	1.13	19.49	0.52	0	0.29	3.5
23165	NUP205	3.75	19.48	0.18	0	0.74	3.5
4580	MTX1	3.58	19.48	0.19	0	0.71	3.5
7167	TPI1	1.81	19.47	0.39	0	0.41	3.5
51195	RAPGEFL1	5.29	19.47	0.1	0	1	3.5
3281	HSBP1	0.43	19.46	0.72	0	0.14	3.49
333	APLP1	3.09	19.45	0.24	0	0.63	3.49
51204	CCDC44	0.96	19.45	0.56	0	0.25	3.49
376267	RAB15	0.59	19.44	0.66	0	0.18	3.49
474344	GIMAP6	2.62	19.44	0.28	0	0.55	3.49
10577	NPC2	0.03	19.44	0.93	0	0.03	3.49
55010	C12orf48	0.48	19.44	0.7	0	0.15	3.49
3572	IL6ST	0.78	19.43	0.61	0	0.22	3.49
27301	APEX2	0	19.4	0.99	0	0.01	3.48
10993	SDS	0.49	19.39	0.7	0	0.16	3.48
9516	LITAF	8.71	19.38	0.03	0	1.59	3.48
51477	ISYNA1	1.58	19.37	0.43	0	0.37	3.48
56994	CHPT1	0.72	19.35	0.62	0	0.21	3.48
55374	TMCO6	0	19.34	0.99	0	0	3.48
56474	CTPS2	0.29	19.34	0.77	0	0.11	3.48
90333	ZNF468	0.06	19.32	0.9	0	0.04	3.47
390998	LOC390998	0.73	19.32	0.62	0	0.21	3.47
217	ALDH2	0.04	19.31	0.92	0	0.04	3.47
6376	CX3CL1	0.22	19.31	0.81	0	0.09	3.47
1776	DNASE1L3	0.38	19.28	0.74	0	0.13	3.47
2287	FKBP3	8.41	19.25	0.03	0	1.54	3.46
25909	AHCTF1	1.25	19.25	0.49	0	0.31	3.46
2354	FOSB	1.59	19.25	0.43	0	0.37	3.46
5321	PLA2G4A	0.48	19.22	0.7	0	0.15	3.45
23623	RUSC1	0.12	19.21	0.86	0	0.07	3.45
5730	PTGDS	12.07	19.21	0.01	0	2.18	3.45
5033	P4HA1	1.97	19.21	0.37	0	0.44	3.45
51012	SLMO2	0.75	19.19	0.61	0	0.21	3.45
2297	FOXD1	4.31	19.15	0.15	0	0.84	3.44
6138	RPL15	0.91	19.14	0.57	0	0.24	3.44
6856	SYPL1	0.23	19.14	0.8	0	0.1	3.44
6777	STAT5B	3.97	19.14	0.17	0	0.78	3.44
387522	TMEM189-UBE2V1	1.29	19.14	0.48	0	0.32	3.44
1337	COX6A1	0.13	19.14	0.85	0	0.07	3.44
23768	FLRT2	0.83	19.12	0.59	0	0.23	3.44
377	ARF3	0.32	19.11	0.76	0	0.12	3.44
9788	MTSS1	0.11	19.11	0.86	0	0.06	3.44
27235	COQ2	0.2	19.1	0.82	0	0.09	3.43
23011	RAB21	0.47	19.08	0.7	0	0.15	3.43
100130100	IGKC	27.92	19.06	8.52E-06	0	5.07	3.43
23002	DAAM1	2.98	19.05	0.25	0	0.61	3.43
3561	IL2RG	17.55	19.05	0	0	3.16	3.43
9582	APOBEC3B	0.43	19.05	0.72	0	0.14	3.43
9166	EBAG9	0.12	19.04	0.86	0	0.07	3.42
1048	CEACAM5	0.03	19.02	0.93	0	0.03	3.42
60485	SAV1	2.3	19	0.32	0	0.49	3.42
84908	FAM136A	0.01	18.96	0.96	0	0.02	3.41
6193	RPS5	0.01	18.94	0.96	0	0.02	3.41
1382	CRABP2	0.58	18.93	0.67	0	0.17	3.4
9958	USP15	0.27	18.93	0.78	0	0.11	3.4
3123	HLA-DRB1	10.96	18.93	0.01	0	1.99	3.4
6119	RPA3	2.88	18.91	0.26	0	0.59	3.4
64901	RANBP17	0.28	18.91	0.78	0	0.11	3.4
22870	SAPS1	6.97	18.9	0.05	0	1.29	3.4
56180	MOSPD1	0.38	18.9	0.74	0	0.13	3.4
6663	SOX10	2.45	18.88	0.3	0	0.52	3.4
100133775	LOC100133775	1.13	18.88	0.52	0	0.29	3.4
293	SLC25A6	0.32	18.86	0.76	0	0.12	3.39
55664	CDC37L1	3.99	18.85	0.16	0	0.78	3.39
10102	TSFM	1.61	18.84	0.42	0	0.37	3.39
51510	CHMP5	2.43	18.83	0.31	0	0.51	3.39
55975	KLHL7	0.58	18.82	0.67	0	0.17	3.39
6902	TBCA	6.33	18.81	0.07	0	1.18	3.38
9020	MAP3K14	2.05	18.81	0.36	0	0.45	3.38
9135	RABEP1	0.24	18.78	0.8	0	0.1	3.38
23077	MYCBP2	0.46	18.77	0.71	0	0.15	3.38
55759	WDR12	0.05	18.76	0.91	0	0.04	3.38
8239	USP9X	1	18.76	0.55	0	0.26	3.38
978	CDA	0.04	18.75	0.92	0	0.04	3.37
11113	CIT	7.45	18.73	0.04	0	1.38	3.37
55341	LSG1	2.63	18.7	0.28	0	0.55	3.36
9917	FAM20B	21.72	18.68	0	0	3.92	3.36
23224	SYNE2	0.99	18.67	0.55	0	0.26	3.36
9766	KIAA0247	11.6	18.62	0.01	0	2.1	3.35
11236	RNF139	0.16	18.61	0.84	0	0.08	3.35
3188	HNRPH2	6.44	18.61	0.06	0	1.2	3.35
29098	RANGRF	0.07	18.6	0.9	0	0.05	3.35
2539	G6PD	0.02	18.58	0.95	0	0.02	3.34
55268	ECHDC2	6.82	18.58	0.05	0	1.27	3.34
9124	PDLIM1	2.46	18.56	0.3	0	0.52	3.34
55635	DEPDC1	1.24	18.56	0.5	0	0.31	3.34
5695	PSMB7	0.01	18.55	0.97	0	0.01	3.34
64777	RMND5B	1.7	18.52	0.41	0	0.39	3.33
6259	RYK	1.18	18.5	0.51	0	0.29	3.33
79838	TMC5	0.04	18.49	0.92	0	0.04	3.33
351	APP	4.77	18.47	0.12	0	0.91	3.32
81888	HYI	10.31	18.46	0.01	0	1.87	3.32
554313	HIST2H4B	2.47	18.46	0.3	0	0.52	3.32
8490	RGS5	0.77	18.46	0.61	0	0.21	3.32
5557	PRIM1	0.77	18.45	0.61	0	0.21	3.32
79796	ALG9	6.49	18.44	0.06	0	1.21	3.32
7286	TUFT1	8.58	18.39	0.03	0	1.57	3.31
28960	DCPS	0.08	18.38	0.89	0	0.05	3.3
521	ATP5I	0.56	18.34	0.67	0	0.17	3.3
7138	TNNT1	2.48	18.33	0.3	0	0.52	3.29
11052	CPSF6	4.24	18.33	0.15	0	0.82	3.29
79618	HMBOX1	0.08	18.31	0.89	0	0.05	3.29
5087	PBX1	0.39	18.31	0.73	0	0.13	3.29
9130	FAM50A	9.42E-05	18.31	1	0	0	3.29
64132	XYLT2	3.07	18.3	0.24	0	0.62	3.29
8604	SLC25A12	8.48	18.3	0.03	0	1.55	3.29
6649	SOD3	4.19	18.3	0.15	0	0.82	3.29
80155	NARG1	2.35	18.29	0.32	0	0.5	3.29
11341	SCRG1	1.03	18.28	0.54	0	0.27	3.29
23199	KIAA0182	1.61	18.28	0.42	0	0.37	3.29
5764	PTN	0.28	18.28	0.78	0	0.11	3.29
2353	FOS	6.95	18.26	0.05	0	1.29	3.28
2232	FDXR	0.25	18.25	0.79	0	0.1	3.28
1503	CTPS	0.09	18.24	0.88	0	0.05	3.28
6289	SAA2	0.6	18.24	0.66	0	0.18	3.28
2937	GSS	0.34	18.24	0.75	0	0.12	3.28
1191	CLU	0.71	18.21	0.63	0	0.2	3.28
11331	PHB2	0.82	18.2	0.6	0	0.22	3.28
6366	CCL21	0.01	18.2	0.96	0	0.02	3.27
9802	DAZAP2	0.11	18.2	0.87	0	0.06	3.27
57082	CASC5	1.45	18.19	0.45	0	0.34	3.27
6529	SLC6A1	3.36	18.18	0.21	0	0.67	3.27
5119	CHMP1A	1.39	18.18	0.46	0	0.33	3.27
1717	DHCR7	0.38	18.15	0.74	0	0.13	3.27
7148	TNXB	0.21	18.15	0.81	0	0.09	3.27
10217	CTDSPL	11	18.13	0.01	0	1.99	3.26
10537	UBD	13.33	18.12	0	0	2.4	3.26
5700	PSMC1	0.07	18.1	0.9	0	0.05	3.26
27303	RBMS3	0.32	18.08	0.76	0	0.12	3.25
55788	LMBRD1	0.02	18.08	0.95	0	0.02	3.25
79833	GEMIN6	0.07	18.07	0.9	0	0.05	3.25
4921	DDR2	3.1	18.04	0.24	0	0.63	3.25
2824	GPM6B	0.31	18.03	0.77	0	0.12	3.24
25948	KBTBD2	0.99	18.02	0.55	0	0.26	3.24
2568	GABRP	0.16	18.02	0.84	0	0.08	3.24
831	CAST	4.84	18.01	0.12	0	0.93	3.24
9498	SLC4A8	0.01	18.01	0.96	0	0.02	3.24
10129	FRY	6.26	17.99	0.07	0	1.17	3.24
93664	CADPS2	0.31	17.98	0.76	0	0.12	3.24
51316	PLAC8	3.85	17.98	0.17	0	0.76	3.24
9690	UBE3C	0	17.96	0.99	0	0.01	3.23
509	ATP5C1	0.39	17.96	0.74	0	0.13	3.23
9314	KLF4	2.39	17.95	0.31	0	0.51	3.23
23275	POFUT2	0	17.91	0.98	0	0.01	3.22
23178	PASK	0.27	17.91	0.78	0	0.11	3.22
820	CAMP	15.62	17.9	0	0	2.81	3.22
5304	PIP	0.46	17.89	0.71	0	0.15	3.22
28816	IGLV2-11	24.47	17.89	3.73E-05	0	4.43	3.22
26750	RPS6KC1	9.55	17.87	0.02	0	1.74	3.22
84934	C12orf52	0.08	17.86	0.89	0	0.05	3.21
8764	TNFRSF14	2.62	17.85	0.28	0	0.55	3.21
11332	ACOT7	1.21	17.82	0.5	0	0.3	3.21
7884	SLBP	0	17.8	0.99	0	0	3.2
594	BCKDHB	0.57	17.8	0.67	0	0.17	3.2
81847	RNF146	0.4	17.79	0.73	0	0.14	3.2
4552	MTRR	1.56	17.79	0.43	0	0.36	3.2
7940	LST1	12.1	17.74	0.01	0	2.18	3.19
483	ATP1B3	3.73	17.73	0.18	0	0.74	3.19
357	SHROOM2	0.25	17.73	0.79	0	0.1	3.19
1965	EIF2S1	2.45	17.71	0.3	0	0.52	3.19
646808	LOC646808	2.62	17.7	0.28	0	0.55	3.18
51499	TRIAP1	0.19	17.7	0.82	0	0.08	3.18
10682	EBP	4.01	17.7	0.16	0	0.79	3.18
7753	ZNF202	5.06E-05	17.7	1	0	0	3.18
1741	DLG3	0	17.68	0.99	0	0	3.18
22885	ABLIM3	0.8	17.68	0.6	0	0.22	3.18
667	DST	0.51	17.67	0.69	0	0.16	3.18
1410	CRYAB	1.16	17.67	0.51	0	0.29	3.18
9688	NUP93	0.15	17.67	0.84	0	0.08	3.18
157567	ANKRD46	0.43	17.66	0.72	0	0.14	3.18
96764	TGS1	0.01	17.65	0.97	0	0.01	3.18
28639	TRBC1	23.35	17.65	6.05E-05	0	4.22	3.18
309	ANXA6	6.82	17.62	0.05	0	1.27	3.17
1773	DNASE1	1.58	17.61	0.43	0	0.37	3.17
8493	PPM1D	6.65	17.59	0.06	0	1.24	3.17
1519	CTSO	0.54	17.58	0.68	0	0.17	3.16
2583	B4GALNT1	0.39	17.58	0.74	0	0.13	3.16
55208	DCUN1D2	3.08	17.57	0.24	0	0.62	3.16
3043	HBB	3.38	17.54	0.21	0	0.68	3.16
100133862	IGHV1-69	23.22	17.52	6.37E-05	0	4.2	3.15
4023	LPL	0.97	17.5	0.56	0	0.25	3.15
10971	YWHAQ	2.28	17.5	0.32	0	0.49	3.15
80196	RNF34	0.07	17.49	0.89	0	0.05	3.15
6820	SULT2B1	1.48	17.48	0.45	0	0.35	3.15
8833	GMPS	4.51	17.48	0.14	0	0.87	3.15
3659	IRF1	18.21	17.47	0	0	3.28	3.14
481	ATP1B1	0.09	17.47	0.88	0	0.06	3.14
5583	PRKCH	2.05	17.46	0.36	0	0.45	3.14
79007	DBNDD1	2.36	17.46	0.31	0	0.5	3.14
476	ATP1A1	3.6	17.46	0.19	0	0.72	3.14
649330	HNRNPCL1	0	17.46	0.99	0	0	3.14
27289	RND1	0.26	17.43	0.79	0	0.1	3.14
55909	BIN3	0.92	17.42	0.57	0	0.24	3.14
54906	C10orf18	0.22	17.4	0.81	0	0.09	3.13
55156	ARMC1	0.27	17.39	0.78	0	0.11	3.13
2317	FLNB	2.39	17.38	0.31	0	0.51	3.13
10293	TRAIP	0.13	17.36	0.85	0	0.07	3.12
1511	CTSG	0.43	17.34	0.72	0	0.14	3.12
5293	PIK3CD	2.31	17.34	0.32	0	0.49	3.12
7373	COL14A1	2.19	17.29	0.34	0	0.47	3.11
400410	ST20	9.02	17.28	0.02	0	1.64	3.11
8537	BCAS1	0.81	17.26	0.6	0	0.22	3.11
8648	NCOA1	2.36	17.26	0.31	0	0.5	3.11
6711	SPTBN1	0	17.25	0.99	0	0.01	3.11
9897	KIAA0196	0.11	17.25	0.87	0	0.06	3.1
404734	ANKHD1	10.94	17.23	0.01	0	1.98	3.1
8382	NME5	7.3	17.23	0.04	0	1.35	3.1
79411	GLB1L	0.92	17.19	0.57	0	0.24	3.09
5303	PIN4	0.36	17.19	0.74	0	0.13	3.09
5106	PCK2	0.48	17.17	0.7	0	0.15	3.09
56965	PARP6	0.26	17.17	0.79	0	0.1	3.09
10875	FGL2	14.57	17.16	0	0	2.63	3.09
26959	HBP1	2.28	17.13	0.33	0	0.49	3.08
54210	TREM1	15.56	17.12	0	0	2.8	3.08
1398	CRK	4.37	17.11	0.14	0	0.85	3.08
23457	ABCB9	1.6	17.11	0.43	0	0.37	3.08
11151	CORO1A	13.21	17.1	0	0	2.38	3.08
55521	TRIM36	0.17	17.06	0.83	0	0.08	3.07
6709	SPTAN1	3.15	17.05	0.23	0	0.64	3.07
1465	CSRP1	0.6	17.05	0.66	0	0.18	3.07
5365	PLXNB3	0	17.05	0.99	0	0	3.07
11014	KDELR2	0	17.04	0.98	0	0.01	3.07
1978	EIF4EBP1	0	17.04	0.98	0	0.01	3.06
4256	MGP	0.07	17.02	0.9	0	0.05	3.06
6888	TALDO1	1.23	17.01	0.5	0	0.3	3.06
115207	KCTD12	1.89	16.98	0.38	0	0.42	3.05
83450	LRRC48	19.05	16.96	0	0	3.43	3.05
1471	CST3	0.02	16.95	0.94	0	0.03	3.05
6347	CCL2	3.12	16.95	0.23	0	0.63	3.05
51571	FAM49B	0	16.94	0.99	0	0.01	3.05
5393	EXOSC9	0.04	16.9	0.92	0	0.03	3.04
5270	SERPINE2	0.07	16.87	0.89	0	0.05	3.03
7292	TNFSF4	0.76	16.86	0.61	0	0.21	3.03
10874	NMU	0.07	16.86	0.89	0	0.05	3.03
6489	ST8SIA1	0.16	16.83	0.84	0	0.08	3.02
7056	THBD	0.92	16.83	0.57	0	0.24	3.02
221061	C10orf38	1.01	16.79	0.55	0	0.26	3.02
3507	IGHV3-11	28.1	16.79	7.87E-06	0	5.1	3.02
8813	DPM1	0	16.78	0.99	0	0.01	3.01
3535	IGL@	21.51	16.76	0	0	3.88	3.01
9868	TOMM70A	5.32	16.75	0.1	0	1.01	3.01
55585	UBE2Q1	0.32	16.74	0.76	0	0.12	3.01
5348	FXYD1	0.05	16.73	0.91	0	0.04	3.01
390	RND3	10.73	16.72	0.01	0	1.94	3
3635	INPP5D	13.06	16.72	0	0	2.35	3
8624	PSMG1	10.53	16.72	0.01	0	1.91	3
117246	FTSJ3	0.81	16.71	0.6	0	0.22	3
29923	HIG2	4.64	16.7	0.13	0	0.89	3
11073	TOPBP1	8.77	16.7	0.03	0	1.6	3
54758	KLHDC4	0.01	16.69	0.95	0	0.02	3
5985	RFC5	0.02	16.68	0.94	0	0.03	3
9445	ITM2B	0.67	16.68	0.64	0	0.19	3
9180	OSMR	0.5	16.68	0.69	0	0.16	3
10926	DBF4	0.99	16.67	0.55	0	0.26	3
9636	ISG15	2.33	16.67	0.32	0	0.5	3
55884	WSB2	0.31	16.64	0.77	0	0.12	2.99
548596	CKMT1A	2.01	16.63	0.36	0	0.44	2.99
57326	PBXIP1	2.02	16.62	0.36	0	0.44	2.99
9143	SYNGR3	0.95	16.62	0.56	0	0.25	2.99
51764	GNG13	5.73	16.57	0.08	0	1.08	2.98
55291	SAPS3	0.14	16.57	0.85	0	0.07	2.98
51182	HSPA14	0	16.56	0.99	0	0.01	2.98
7165	TPD52L2	0.07	16.56	0.9	0	0.05	2.98
8566	PDXK	1.39	16.55	0.46	0	0.33	2.97
2348	FOLR1	0.13	16.55	0.85	0	0.07	2.97
3575	IL7R	11.18	16.54	0.01	0	2.02	2.97
440	ASNS	0.16	16.54	0.84	0	0.08	2.97
10397	NDRG1	1.36	16.52	0.47	0	0.33	2.97
3265	HRAS	0.06	16.52	0.91	0	0.04	2.97
64216	TFB2M	6.55	16.51	0.06	0	1.22	2.97
3953	LEPR	3.65	16.51	0.19	0	0.72	2.97
25854	FAM149A	0.01	16.51	0.96	0	0.02	2.97
3612	IMPA1	0.95	16.49	0.56	0	0.25	2.96
154	ADRB2	0.18	16.45	0.83	0	0.08	2.96
10291	SF3A1	0.42	16.44	0.72	0	0.14	2.95
7021	TFAP2B	0.57	16.43	0.67	0	0.17	2.95
53826	FXYD6	1.05	16.43	0.54	0	0.27	2.95
7514	XPO1	0.37	16.4	0.74	0	0.13	2.95
8836	GGH	0.16	16.39	0.84	0	0.08	2.94
6218	RPS17	0.02	16.38	0.95	0	0.02	2.94
3954	LETM1	0	16.38	0.97	0	0.01	2.94
124044	SPATA2L	0.01	16.37	0.97	0	0.01	2.94
6696	SPP1	9.98	16.36	0.02	0	1.82	2.94
4976	OPA1	0.75	16.35	0.62	0	0.21	2.94
60558	GUF1	3.66	16.35	0.19	0	0.73	2.94
4233	MET	2.06	16.34	0.36	0	0.45	2.94
6647	SOD1	0.74	16.34	0.62	0	0.21	2.94
22861	NLRP1	0.59	16.34	0.66	0	0.18	2.94
7626	ZNF75	3.02	16.33	0.24	0	0.61	2.93
55303	GIMAP4	7.22	16.32	0.05	0	1.34	2.93
26051	PPP1R16B	5.81	16.31	0.08	0	1.09	2.93
645233	LOC645233	0.13	16.31	0.86	0	0.07	2.93
51053	GMNN	4.86	16.3	0.12	0	0.93	2.93
2034	EPAS1	0.04	16.27	0.92	0	0.04	2.93
9986	RCE1	1.29	16.26	0.48	0	0.31	2.92
8487	SIP1	1.37	16.25	0.47	0	0.33	2.92
81034	SLC25A32	1.34	16.24	0.47	0	0.32	2.92
1811	SLC26A3	1.4	16.23	0.46	0	0.34	2.92
6209	RPS15	3.28	16.21	0.22	0	0.66	2.91
79817	MOBKL2B	3.99	16.21	0.16	0	0.78	2.91
4100	MAGEA1	0.97	16.19	0.56	0	0.25	2.91
4856	NOV	1.93	16.19	0.37	0	0.43	2.91
4212	MEIS2	3.9	16.17	0.17	0	0.77	2.91
113251	LARP4	2.33	16.17	0.32	0	0.5	2.91
80778	ZNF34	0.2	16.15	0.82	0	0.09	2.9
57509	MTUS1	0.22	16.15	0.81	0	0.09	2.9
2192	FBLN1	0.15	16.14	0.84	0	0.07	2.9
2091	FBL	0.06	16.14	0.9	0	0.05	2.9
3118	HLA-DQA2	15.52	16.14	0	0	2.79	2.9
3726	JUNB	1.98	16.12	0.37	0	0.44	2.9
4036	LRP2	0.86	16.11	0.59	0	0.23	2.9
284266	SIGLEC15	0.04	16.11	0.92	0	0.04	2.9
56945	MRPS22	1.93	16.1	0.37	0	0.43	2.9
25960	GPR124	0.97	16.09	0.56	0	0.25	2.89
442216	RPS17P5	0	16.09	0.97	0	0.01	2.89
10195	ALG3	0.51	16.07	0.69	0	0.16	2.89
23338	PHF15	0.37	16.06	0.74	0	0.13	2.89
4601	MXI1	1.09	16.04	0.53	0	0.28	2.88
2026	ENO2	4.07	16.01	0.16	0	0.8	2.88
4300	MLLT3	0.01	15.99	0.97	0	0.01	2.87
22862	FNDC3A	0.03	15.98	0.94	0	0.03	2.87
10381	TUBB3	2.08	15.98	0.35	0	0.45	2.87
11254	SLC6A14	1.19	15.97	0.5	0	0.3	2.87
2202	EFEMP1	0.33	15.95	0.76	0	0.12	2.87
652694	LOC652694	24.88	15.95	3.13E-05	0	4.5	2.87
57110	HRASLS	1.42	15.94	0.46	0	0.34	2.87
157562	LOC157562	1.19	15.93	0.5	0	0.3	2.86
51705	EMCN	0	15.9	0.99	0	0.01	2.86
9595	PSCDBP	5.51	15.9	0.09	0	1.04	2.86
30001	ERO1L	0.28	15.89	0.78	0	0.11	2.86
11044	POLS	5.24	15.88	0.1	0	0.99	2.86
152015	ROPN1B	0.02	15.88	0.94	0	0.03	2.86
7443	VRK1	0	15.88	0.99	0	0.01	2.86
64078	SLC28A3	1.2	15.88	0.5	0	0.3	2.85
55173	MRPS10	0.16	15.86	0.84	0	0.08	2.85
5733	PTGER3	0.07	15.86	0.9	0	0.05	2.85
1837	DTNA	0.15	15.85	0.84	0	0.07	2.85
51184	ATPBD1C	0.43	15.84	0.72	0	0.14	2.85
5168	ENPP2	1.63	15.83	0.42	0	0.38	2.85
6161	RPL32	0.97	15.83	0.56	0	0.25	2.85
55756	INTS9	0	15.82	0.97	0	0.01	2.84
5931	RBBP7	0.54	15.82	0.68	0	0.17	2.84
26151	NAT9	1.32	15.81	0.48	0	0.32	2.84
9518	GDF15	0.06	15.81	0.91	0	0.04	2.84
4067	LYN	2.88	15.81	0.26	0	0.59	2.84
6304	SATB1	0.07	15.78	0.9	0	0.05	2.84
5859	QARS	2.76	15.77	0.27	0	0.57	2.84
9371	KIF3B	0.89	15.77	0.58	0	0.24	2.84
3008	HIST1H1E	3.43	15.74	0.21	0	0.68	2.83
100133811	LOC100133811	13.04	15.74	0	0	2.35	2.83
5202	PFDN2	0.75	15.74	0.62	0	0.21	2.83
114908	TMEM123	0.25	15.73	0.79	0	0.1	2.83
133	ADM	21.08	15.72	0	0	3.8	2.83
26150	RIBC2	0.07	15.7	0.9	0	0.05	2.82
6133	RPL9	1.14	15.7	0.52	0	0.29	2.82
51094	ADIPOR1	0.82	15.69	0.6	0	0.22	2.82
827	CAPN6	0	15.69	0.98	0	0.01	2.82
10915	TCERG1	1.39	15.66	0.46	0	0.33	2.82
1147	CHUK	5.45	15.65	0.09	0	1.03	2.81
7345	UCHL1	0.01	15.65	0.97	0	0.01	2.81
4718	NDUFC2	1.09	15.65	0.53	0	0.28	2.81
8140	SLC7A5	0.61	15.64	0.66	0	0.18	2.81
3419	IDH3A	0.14	15.64	0.85	0	0.07	2.81
11147	HHLA3	0.04	15.63	0.92	0	0.04	2.81
4478	MSN	0.19	15.61	0.82	0	0.09	2.81
1265	CNN2	3.03	15.61	0.24	0	0.62	2.81
10531	PITRM1	0.58	15.6	0.67	0	0.18	2.81
26024	PTCD1	8.5	15.6	0.03	0	1.56	2.81
7100	TLR5	1.95	15.59	0.37	0	0.43	2.8
78998	C8orf51	6.51	15.58	0.06	0	1.21	2.8
149603	RNF187	6.42	15.58	0.06	0	1.2	2.8
1981	EIF4G1	2.73	15.57	0.27	0	0.56	2.8
6176	RPLP1	2.58	15.53	0.29	0	0.54	2.79
5627	PROS1	0.32	15.52	0.76	0	0.12	2.79
3222	HOXC5	0.62	15.51	0.66	0	0.18	2.79
81570	CLPB	3.18	15.51	0.23	0	0.64	2.79
686	BTD	0.12	15.51	0.86	0	0.07	2.79
10038	PARP2	1.39	15.5	0.46	0	0.33	2.79
947	CD34	0.02	15.5	0.95	0	0.02	2.79
4033	LRMP	10.15	15.48	0.01	0	1.84	2.78
91316	LOC91316	23.38	15.48	5.97E-05	0	4.22	2.78
2060	EPS15	0.4	15.47	0.73	0	0.14	2.78
91851	CHRDL1	0.49	15.44	0.7	0	0.16	2.77
79828	METTL8	0.04	15.43	0.93	0	0.03	2.77
55833	UBAP2	3.67	15.43	0.19	0	0.73	2.77
1793	DOCK1	10.93	15.41	0.01	0	1.98	2.77
7205	TRIP6	2.24	15.41	0.33	0	0.48	2.77
440871	LOC440871	25.88	15.41	2.05E-05	0	4.69	2.77
63875	MRPL17	0.36	15.39	0.74	0	0.13	2.77
23552	CCRK	0.16	15.38	0.84	0	0.08	2.77
152	ADRA2C	2.48	15.38	0.3	0	0.52	2.77
241	ALOX5AP	1.1	15.38	0.53	0	0.28	2.77
23380	SRGAP2	3.85	15.37	0.17	0	0.76	2.76
10059	DNM1L	13.32	15.36	0	0	2.4	2.76
341	APOC1	8.82	15.34	0.02	0	1.61	2.76
2624	GATA2	0.06	15.34	0.9	0	0.04	2.76
23366	KIAA0895	9.42	15.32	0.02	0	1.72	2.76
55181	C17orf71	0.01	15.32	0.97	0	0.01	2.75
26236	C6orf54	0.16	15.32	0.84	0	0.08	2.75
5816	PVALB	7.17	15.31	0.05	0	1.33	2.75
1112	FOXN3	0.77	15.31	0.61	0	0.21	2.75
2289	FKBP5	13.66	15.31	0	0	2.46	2.75
10186	LHFP	3.87	15.3	0.17	0	0.76	2.75
54881	TEX10	3.44	15.29	0.21	0	0.69	2.75
51377	UCHL5	0	15.29	0.99	0	0.01	2.75
3006	HIST1H1C	0.62	15.27	0.66	0	0.18	2.75
5478	PPIA	0	15.27	0.98	0	0.01	2.75
8878	SQSTM1	2.4	15.27	0.31	0	0.51	2.75
79846	FLJ21062	2.4	15.27	0.31	0	0.51	2.75
10736	SIX2	0.12	15.26	0.86	0	0.07	2.75
3040	HBA2	9.22	15.25	0.02	0	1.68	2.75
23204	ARL6IP1	0.06	15.25	0.9	0	0.04	2.75
6839	SUV39H1	3.56	15.24	0.2	0	0.71	2.74
23474	ETHE1	0.79	15.23	0.61	0	0.22	2.74
9470	EIF4E2	0.4	15.23	0.73	0	0.14	2.74
2173	FABP7	1.93	15.22	0.37	0	0.43	2.74
2131	EXT1	0.15	15.22	0.85	0	0.07	2.74
9934	P2RY14	0.05	15.22	0.91	0	0.04	2.74
2313	FLI1	4.31	15.22	0.15	0	0.84	2.74
8636	SSNA1	0.24	15.21	0.8	0	0.1	2.74
79758	DHRS12	0.21	15.2	0.81	0	0.09	2.74
27067	STAU2	1.22	15.19	0.5	0	0.3	2.73
27350	APOBEC3C	8.57	15.18	0.03	0	1.57	2.73
29901	SAC3D1	0.84	15.18	0.59	0	0.23	2.73
8404	SPARCL1	1.83	15.17	0.39	0	0.41	2.73
9867	PJA2	0.56	15.16	0.67	0	0.17	2.73
729	C6	0.74	15.15	0.62	0	0.21	2.73
5194	PEX13	0.86	15.15	0.59	0	0.23	2.73
9801	MRPL19	5.94	15.15	0.08	0	1.12	2.73
55171	TBCCD1	1.56	15.11	0.43	0	0.36	2.72
23090	ZNF423	8.31	15.09	0.03	0	1.52	2.71
1408	CRY2	1.72	15.05	0.41	0	0.39	2.71
23054	NCOA6	0.16	15.01	0.84	0	0.08	2.7
64149	C17orf75	4.91	15.01	0.12	0	0.94	2.7
26058	TNRC15	6.51	15.01	0.06	0	1.21	2.7
9784	SNX17	0.62	15.01	0.66	0	0.18	2.7
11059	WWP1	0.82	15	0.6	0	0.22	2.7
29894	CPSF1	1.26	14.95	0.49	0	0.31	2.69
10101	NUBP2	0.21	14.94	0.81	0	0.09	2.69
732160	LOC732160	0	14.94	0.99	0	0	2.69
834	CASP1	0.94	14.94	0.57	0	0.25	2.69
81876	RAB1B	7.57	14.93	0.04	0	1.4	2.68
5901	RAN	4.49E-05	14.91	1	0	0	2.68
100130211	EEF1A1P29	0.89	14.89	0.58	0	0.24	2.68
347	APOD	0.3	14.89	0.77	0	0.11	2.68
80757	TMEM121	0.94	14.88	0.57	0	0.25	2.68
10737	RFPL3S	0.02	14.88	0.95	0	0.02	2.67
64748	LPPR2	2.14	14.86	0.34	0	0.46	2.67
1958	EGR1	5.51	14.86	0.09	0	1.04	2.67
2286	FKBP2	1.57	14.85	0.43	0	0.37	2.67
857	CAV1	3.6	14.85	0.19	0	0.72	2.67
10521	DDX17	0	14.85	0.97	0	0.01	2.67
54442	KCTD5	6.73	14.82	0.06	0	1.25	2.67
862	RUNX1T1	0	14.82	0.99	0	0	2.66
25816	TNFAIP8	1.6	14.82	0.43	0	0.37	2.66
51651	PTRH2	1.1	14.81	0.53	0	0.28	2.66
10383	TUBB2C	2	14.81	0.36	0	0.44	2.66
1959	EGR2	0.16	14.81	0.84	0	0.08	2.66
2139	EYA2	0.29	14.8	0.77	0	0.11	2.66
83448	PUS7L	0.04	14.79	0.92	0	0.03	2.66
9122	SLC16A4	1.5	14.79	0.44	0	0.35	2.66
9791	PTDSS1	1.42	14.78	0.46	0	0.34	2.66
10431	TIMM23	3.89	14.77	0.17	0	0.77	2.66
5571	PRKAG1	2.14	14.77	0.34	0	0.46	2.66
10352	WARS2	0.09	14.76	0.88	0	0.05	2.65
6653	SORL1	2.46	14.75	0.3	0	0.52	2.65
219654	C10orf56	2.51	14.75	0.3	0	0.53	2.65
100130624	RPL15P18	0.44	14.74	0.72	0	0.15	2.65
23122	CLASP2	3.38	14.74	0.21	0	0.68	2.65
3692	EIF6	3.59	14.74	0.19	0	0.71	2.65
29775	CARD10	4.14	14.73	0.16	0	0.81	2.65
514	ATP5E	1.74	14.73	0.4	0	0.39	2.65
645	BLVRB	0.07	14.72	0.9	0	0.05	2.65
10401	PIAS3	1.45	14.72	0.45	0	0.34	2.65
257152	LOC257152	1.51	14.71	0.44	0	0.36	2.65
9238	TBRG4	1.8	14.7	0.39	0	0.4	2.65
10062	NR1H3	9.98	14.7	0.02	0	1.82	2.65
10204	NUTF2	0.09	14.69	0.88	0	0.05	2.65
202658	TRIM39R	0.01	14.69	0.97	0	0.01	2.65
6635	SNRPE	0.05	14.69	0.91	0	0.04	2.65
5264	PHYH	2.24	14.69	0.33	0	0.48	2.65
4726	NDUFS6	7.49	14.68	0.04	0	1.38	2.64
5445	PON2	0.04	14.67	0.93	0	0.03	2.64
1650	DDOST	3.63	14.66	0.19	0	0.72	2.64
22835	ZFP30	0.05	14.64	0.91	0	0.04	2.64
57109	REXO4	3.24	14.64	0.22	0	0.65	2.64
23263	MCF2L	0	14.64	0.98	0	0.01	2.64
26137	ZBTB20	7	14.63	0.05	0	1.3	2.64
60490	PPCDC	0.83	14.63	0.6	0	0.23	2.64
8243	SMC1A	4.28	14.62	0.15	0	0.83	2.63
9158	FIBP	2.38	14.62	0.31	0	0.51	2.63
5860	QDPR	4.97	14.61	0.11	0	0.95	2.63
79666	PLEKHF2	0.04	14.61	0.92	0	0.03	2.63
51700	CYB5R2	2.24	14.6	0.33	0	0.48	2.63
57403	RAB22A	0.68	14.6	0.64	0	0.2	2.63
81579	PLA2G12A	6.16	14.58	0.07	0	1.15	2.63
6402	SELL	8.09	14.57	0.03	0	1.49	2.63
63910	C20orf59	4.2	14.57	0.15	0	0.82	2.63
55512	SMPD3	1.28	14.56	0.49	0	0.31	2.62
7117	TMSL3	1.33	14.56	0.48	0	0.32	2.62
10987	COPS5	0.09	14.56	0.88	0	0.05	2.62
9889	ZBED4	0.61	14.55	0.66	0	0.18	2.62
8266	UBL4A	1.95	14.55	0.37	0	0.43	2.62
10165	SLC25A13	0.75	14.54	0.62	0	0.21	2.62
81611	ANP32E	2.01	14.53	0.36	0	0.44	2.62
25844	YIPF3	1.92	14.53	0.37	0	0.43	2.62
1678	TIMM8A	0.09	14.53	0.88	0	0.06	2.62
390354	RPL18AP3	0.01	14.53	0.96	0	0.02	2.62
29105	C16orf80	5.19	14.51	0.1	0	0.99	2.62
10594	PRPF8	0	14.51	0.99	0	0.01	2.62
84124	ZNF394	4.18	14.48	0.15	0	0.82	2.61
5705	PSMC5	0.12	14.48	0.86	0	0.07	2.61
2331	FMOD	0.02	14.48	0.94	0	0.03	2.61
1301	COL11A1	7.1	14.46	0.05	0	1.32	2.61
10073	SNUPN	1.55	14.45	0.43	0	0.36	2.61
2314	FLII	2.35	14.45	0.32	0	0.5	2.61
51582	AZIN1	0.06	14.45	0.9	0	0.05	2.6
178	AGL	1.17	14.44	0.51	0	0.29	2.6
100130633	LOC100130633	0.14	14.44	0.85	0	0.07	2.6
7128	TNFAIP3	5.69	14.42	0.08	0	1.07	2.6
23433	RHOQ	0.95	14.42	0.56	0	0.25	2.6
9276	COPB2	5.37	14.42	0.1	0	1.02	2.6
710	SERPING1	2.41	14.4	0.31	0	0.51	2.6
4151	MB	0.57	14.39	0.67	0	0.17	2.6
131544	DKFZp667G2110	0.01	14.39	0.96	0	0.02	2.59
9919	SEC16A	3.88	14.36	0.17	0	0.76	2.59
79772	MCTP1	0.26	14.35	0.79	0	0.1	2.58
7936	RDBP	0.48	14.34	0.7	0	0.15	2.58
23365	ARHGEF12	2.91	14.34	0.25	0	0.6	2.58
908	CCT6A	0.93	14.31	0.57	0	0.25	2.58
973	CD79A	19.46	14.31	0	0	3.49	2.58
6689	SPIB	5.95	14.3	0.08	0	1.12	2.58
9770	RASSF2	1.05	14.29	0.54	0	0.27	2.58
11188	NISCH	4.1	14.29	0.16	0	0.8	2.58
9738	CP110	4.67	14.27	0.13	0	0.89	2.57
54165	DCUN1D1	1.7	14.26	0.41	0	0.39	2.57
953	ENTPD1	5.28	14.26	0.1	0	1	2.57
51755	CRKRS	0.1	14.25	0.88	0	0.06	2.57
9885	OSBPL2	1.8	14.25	0.39	0	0.4	2.57
10855	HPSE	0.03	14.24	0.93	0	0.03	2.57
8357	HIST1H3H	0.45	14.22	0.71	0	0.15	2.56
30817	EMR2	1.32	14.21	0.48	0	0.32	2.56
28908	IGKV4-1	23.53	14.21	5.58E-05	0	4.25	2.56
3181	HNRNPA2B1	0.32	14.2	0.76	0	0.12	2.56
1477	CSTF1	0.5	14.19	0.7	0	0.16	2.56
3428	IFI16	1.93	14.19	0.37	0	0.43	2.56
58189	WFDC1	16.66	14.18	0	0	3	2.56
152503	SH3D19	0.78	14.17	0.61	0	0.22	2.55
274	BIN1	2.03	14.16	0.36	0	0.44	2.55
9926	LPGAT1	8.12	14.16	0.03	0	1.49	2.55
79573	TTC13	23.6	14.16	5.43E-05	0	4.26	2.55
753	C18orf1	28.39	14.16	6.94E-06	0	5.16	2.55
216	ALDH1A1	11.45	14.14	0.01	0	2.07	2.55
4223	MEOX2	2.63	14.14	0.28	0	0.55	2.55
3607	FOXK2	3.85	14.14	0.17	0	0.76	2.55
27065	D4S234E	11.17	14.13	0.01	0	2.02	2.55
11138	TBC1D8	2.41	14.12	0.31	0	0.51	2.55
11051	NUDT21	0.25	14.1	0.79	0	0.1	2.54
5245	PHB	1.2	14.1	0.5	0	0.3	2.54
81620	CDT1	2.11	14.09	0.35	0	0.46	2.54
9289	GPR56	0.77	14.09	0.61	0	0.22	2.54
58494	JAM2	1.66	14.06	0.42	0	0.38	2.53
100130449	PP14571	0.71	14.05	0.63	0	0.2	2.53
1601	DAB2	0.02	14.05	0.94	0	0.03	2.53
55853	C10orf110	0.86	14.04	0.59	0	0.23	2.53
7045	TGFBI	14.67	14.04	0	0	2.64	2.53
652493	IGKC	29.12	14.04	5.05E-06	0	5.3	2.53
55707	NECAP2	1.76	14.01	0.4	0	0.4	2.53
2201	FBN2	3.06	14	0.24	0	0.62	2.52
64577	ALDH8A1	13.77	13.99	0	0	2.48	2.52
287	ANK2	0.37	13.99	0.74	0	0.13	2.52
28978	TMEM14A	2.06	13.99	0.36	0	0.45	2.52
54674	LRRN3	0.02	13.99	0.94	0	0.03	2.52
407977	TNFSF12-TNFSF13	7.19	13.98	0.05	0	1.33	2.52
10252	SPRY1	4.05	13.97	0.16	0	0.79	2.52
6118	RPA2	0.54	13.96	0.68	0	0.17	2.52
728113	ANXA8L1	0.53	13.96	0.68	0	0.17	2.52
84296	GINS4	6.68	13.95	0.06	0	1.24	2.52
12	SERPINA3	2.07	13.94	0.35	0	0.45	2.51
9061	PAPSS1	0.15	13.92	0.84	0	0.08	2.51
55526	DHTKD1	0.01	13.92	0.95	0	0.02	2.51
84823	LMNB2	0.75	13.91	0.61	0	0.21	2.51
23592	LEMD3	9.72	13.9	0.02	0	1.77	2.51
4097	MAFG	0.42	13.9	0.72	0	0.14	2.51
3003	GZMK	21.09	13.86	0	0	3.8	2.5
1479	CSTF3	6.18	13.86	0.07	0	1.16	2.5
51366	UBR5	0.58	13.85	0.67	0	0.18	2.5
23518	R3HDM1	0.16	13.85	0.84	0	0.08	2.5
3614	IMPDH1	0.71	13.85	0.63	0	0.2	2.5
23144	ZC3H3	1.28	13.84	0.49	0	0.31	2.5
573	BAG1	1.22	13.84	0.5	0	0.3	2.49
8497	PPFIA4	5.09	13.83	0.11	0	0.97	2.49
9764	KIAA0513	0.41	13.82	0.73	0	0.14	2.49
4702	NDUFA8	5.71	13.8	0.08	0	1.07	2.49
63923	TNN	0.12	13.8	0.86	0	0.07	2.49
60598	KCNK15	0.1	13.8	0.87	0	0.06	2.49
79366	NSBP1	0.22	13.78	0.81	0	0.09	2.48
1308	COL17A1	2.17	13.78	0.34	0	0.47	2.48
11232	POLG2	0.77	13.76	0.61	0	0.21	2.48
56146	PCDHA2	1.05	13.76	0.54	0	0.27	2.48
94081	SFXN1	6.77	13.76	0.06	0	1.26	2.48
445815	PALM2-AKAP2	0.04	13.75	0.92	0	0.03	2.48
55273	TMEM100	7.86	13.74	0.04	0	1.45	2.48
962	CD48	19.75	13.74	0	0	3.55	2.48
80221	ACSF2	1.64	13.74	0.42	0	0.38	2.48
10953	TOMM34	2.83	13.73	0.26	0	0.58	2.48
3131	HLF	3.97	13.73	0.17	0	0.78	2.48
1436	CSF1R	9.13	13.73	0.02	0	1.66	2.48
51280	GOLM1	0.01	13.73	0.96	0	0.02	2.48
3603	IL16	15.42	13.72	0	0	2.77	2.48
57214	KIAA1199	4.49	13.71	0.14	0	0.86	2.47
2059	EPS8	0.12	13.7	0.86	0	0.07	2.47
26212	OR2B6	0.72	13.7	0.62	0	0.21	2.47
3164	NR4A1	7.46	13.69	0.04	0	1.38	2.47
5880	RAC2	16.67	13.68	0	0	3	2.47
10849	CD3EAP	0.05	13.68	0.91	0	0.04	2.47
6578	SLCO2A1	0.66	13.66	0.64	0	0.19	2.46
55198	APPL2	0.36	13.65	0.75	0	0.13	2.46
9818	NUPL1	0.38	13.64	0.74	0	0.13	2.46
25875	LETMD1	1.83	13.64	0.39	0	0.41	2.46
23788	MTCH2	1.64	13.62	0.42	0	0.38	2.46
6351	CCL4	8.55	13.61	0.03	0	1.57	2.45
4706	NDUFAB1	1.55	13.6	0.43	0	0.36	2.45
51142	CHCHD2	0	13.6	0.98	0	0.01	2.45
55823	VPS11	4.84	13.6	0.12	0	0.93	2.45
79783	C7orf10	8.28	13.59	0.03	0	1.52	2.45
55893	ZNF395	4.44	13.55	0.14	0	0.86	2.44
9442	MED27	0.19	13.55	0.82	0	0.08	2.44
2288	FKBP4	2.87	13.53	0.26	0	0.59	2.44
9882	TBC1D4	0.01	13.53	0.96	0	0.02	2.44
9711	KIAA0226	2.76	13.51	0.27	0	0.57	2.43
9361	LONP1	1.17	13.51	0.51	0	0.29	2.43
9159	PCSK7	2.16	13.5	0.34	0	0.47	2.43
836	CASP3	2.47	13.5	0.3	0	0.52	2.43
55596	ZCCHC8	2.69	13.49	0.28	0	0.56	2.43
80194	TMEM134	0.43	13.49	0.72	0	0.14	2.43
1843	DUSP1	5.51	13.49	0.09	0	1.04	2.43
4482	MSRA	0.22	13.48	0.81	0	0.09	2.43
51399	TRAPPC4	3.58	13.48	0.19	0	0.71	2.43
3708	ITPR1	0.36	13.47	0.74	0	0.13	2.43
6482	ST3GAL1	0.25	13.47	0.79	0	0.1	2.43
79665	DHX40	9.22	13.47	0.02	0	1.68	2.43
6631	SNRPC	1.52	13.47	0.44	0	0.36	2.43
8824	CES2	0.17	13.46	0.83	0	0.08	2.43
10161	P2RY5	0.45	13.45	0.71	0	0.15	2.42
6188	RPS3	0.32	13.45	0.76	0	0.12	2.42
5422	POLA1	1.14	13.45	0.52	0	0.29	2.42
253980	KCTD13	0.07	13.45	0.9	0	0.05	2.42
79447	C16orf53	1.69	13.45	0.41	0	0.39	2.42
3936	LCP1	13.79	13.44	0	0	2.49	2.42
2012	EMP1	7.7	13.44	0.04	0	1.42	2.42
939	CD27	21.42	13.43	0	0	3.86	2.42
55636	CHD7	0	13.43	1	0	0	2.42
10607	TBL3	0.47	13.42	0.7	0	0.15	2.42
51430	C1orf9	10.1	13.42	0.01	0	1.84	2.42
4820	NKTR	0.21	13.42	0.81	0	0.09	2.42
81563	C1orf21	2.51E-05	13.41	1	0	0	2.42
2114	ETS2	0.1	13.39	0.88	0	0.06	2.41
51161	C3orf18	0.29	13.39	0.77	0	0.11	2.41
5864	RAB3A	0.74	13.38	0.62	0	0.21	2.41
7125	TNNC2	2.89	13.38	0.26	0	0.59	2.41
6208	RPS14	0.05	13.36	0.92	0	0.04	2.41
8926	SNRPN	4.99	13.35	0.11	0	0.95	2.41
6359	CCL15	0.29	13.35	0.77	0	0.11	2.41
100188893	TOMM6	2.03	13.35	0.36	0	0.44	2.41
79983	POF1B	0.03	13.34	0.94	0	0.03	2.4
91369	ANKRD40	0.01	13.33	0.97	0	0.01	2.4
2178	FANCE	0.4	13.33	0.73	0	0.14	2.4
81031	SLC2A10	0.23	13.33	0.8	0	0.1	2.4
3320	HSP90AA1	2.48E-06	13.33	1	0	0	2.4
25920	RP13-122B23.3	14.33	13.32	0	0	2.58	2.4
29919	C18ORF8	3.16	13.32	0.23	0	0.64	2.4
2006	ELN	0.71	13.31	0.63	0	0.2	2.4
100093631	LOC100093631	1.25	13.3	0.49	0	0.31	2.4
10198	MPHOSPH9	0.13	13.3	0.86	0	0.07	2.4
9204	ZMYM6	0	13.28	0.99	0	0	2.4
1389	CREBL2	0.11	13.28	0.87	0	0.06	2.39
23585	TMEM50A	3.42	13.26	0.21	0	0.68	2.39
51177	PLEKHO1	1.28	13.26	0.49	0	0.31	2.39
306	ANXA3	2.08	13.25	0.35	0	0.45	2.39
57332	CBX8	5.13	13.24	0.11	0	0.98	2.39
6252	RTN1	0.16	13.22	0.84	0	0.08	2.38
113791	PIK3IP1	4.26	13.22	0.15	0	0.83	2.38
100127972	LOC100127972	0.46	13.22	0.71	0	0.15	2.38
9563	H6PD	0.72	13.2	0.63	0	0.2	2.38
10625	IVNS1ABP	6.59	13.19	0.06	0	1.23	2.38
80204	FBXO11	0.37	13.18	0.74	0	0.13	2.38
9141	PDCD5	5.78	13.18	0.08	0	1.09	2.38
3875	KRT18	0.48	13.17	0.7	0	0.15	2.38
171392	ZNF675	3.58	13.16	0.19	0	0.71	2.37
6338	SCNN1B	0.02	13.16	0.94	0	0.02	2.37
391	RHOG	2.4	13.15	0.31	0	0.51	2.37
1207	CLNS1A	0.69	13.14	0.63	0	0.2	2.37
26520	TIMM9	8.01	13.14	0.03	0	1.47	2.37
27094	KCNMB3	0.23	13.12	0.8	0	0.1	2.37
55109	AGGF1	2.42	13.11	0.31	0	0.51	2.36
5879	RAC1	2.54	13.1	0.29	0	0.53	2.36
8324	FZD7	0.55	13.07	0.68	0	0.17	2.36
50814	NSDHL	1.29	13.07	0.48	0	0.31	2.36
79971	GPR177	7.3	13.07	0.04	0	1.35	2.36
7105	TSPAN6	2.11	13.07	0.35	0	0.46	2.36
7122	CLDN5	1.52	13.06	0.44	0	0.36	2.35
57107	PDSS2	8.7	13.04	0.03	0	1.59	2.35
8424	BBOX1	0.55	13.02	0.68	0	0.17	2.35
7764	ZNF217	1.43	13.02	0.46	0	0.34	2.35
1647	GADD45A	0.43	13.02	0.72	0	0.14	2.35
4919	ROR1	0.09	13.02	0.88	0	0.05	2.35
79144	C20orf149	0.31	13.02	0.77	0	0.12	2.35
6016	RIT1	0.46	13.02	0.71	0	0.15	2.35
28969	BZW2	2	13.02	0.36	0	0.44	2.35
10247	HRSP12	0.13	13.01	0.86	0	0.07	2.35
23032	USP33	0.03	12.99	0.93	0	0.03	2.34
738	C11orf2	0	12.98	0.99	0	0	2.34
900	CCNG1	0.46	12.96	0.71	0	0.15	2.34
8697	CDC23	1.46	12.96	0.45	0	0.35	2.34
79412	KREMEN2	3.81	12.96	0.18	0	0.75	2.34
79656	C1orf165	1.76	12.95	0.4	0	0.4	2.34
864	RUNX3	0.38	12.94	0.74	0	0.13	2.33
3336	HSPE1	0.3	12.93	0.77	0	0.11	2.33
969	CD69	0.63	12.92	0.65	0	0.19	2.33
23244	PDS5A	1.01	12.91	0.55	0	0.26	2.33
339562	IGKV1OR2-118	28.26	12.9	7.36E-06	0	5.13	2.33
5684	PSMA3	0.02	12.9	0.95	0	0.02	2.33
10039	PARP3	6.88	12.89	0.05	0	1.28	2.32
79072	FASTKD3	0.82	12.88	0.6	0	0.22	2.32
6835	SURF2	2.44	12.88	0.3	0	0.52	2.32
64847	SPATA20	0.68	12.88	0.64	0	0.2	2.32
5471	PPAT	0.02	12.88	0.94	0	0.02	2.32
253943	YTHDF3	3.44	12.88	0.21	0	0.69	2.32
11190	CEP250	0.24	12.88	0.8	0	0.1	2.32
25888	ZNF473	13.15	12.87	0	0	2.37	2.32
79791	FBXO31	0.13	12.87	0.85	0	0.07	2.32
7812	CSDE1	0.32	12.87	0.76	0	0.12	2.32
55227	LRRC1	2.22	12.86	0.33	0	0.48	2.32
931	MS4A1	8.6	12.85	0.03	0	1.57	2.32
740	MRPL49	1.94	12.85	0.37	0	0.43	2.32
79673	ZNF329	0.52	12.83	0.69	0	0.16	2.31
3569	IL6	8.22	12.82	0.03	0	1.51	2.31
64321	SOX17	0.98	12.82	0.55	0	0.26	2.31
115817	DHRS1	1.22	12.81	0.5	0	0.3	2.31
51187	C15orf15	2.06	12.8	0.36	0	0.45	2.31
25807	RHBDD3	0.2	12.8	0.82	0	0.09	2.31
3703	STT3A	1.08	12.8	0.53	0	0.27	2.31
23566	EDG7	2.46	12.8	0.3	0	0.52	2.31
56616	DIABLO	0.98	12.79	0.56	0	0.25	2.31
9684	LRRC14	0	12.79	0.97	0	0.01	2.31
152006	RNF38	0.44	12.78	0.72	0	0.14	2.31
80310	PDGFD	1.66	12.78	0.41	0	0.38	2.31
9093	DNAJA3	0.68	12.78	0.64	0	0.2	2.31
51185	CRBN	4.68	12.76	0.13	0	0.9	2.3
79913	ACTR5	1.92	12.76	0.37	0	0.43	2.3
79006	METRN	0.46	12.74	0.71	0.01	0.15	2.3
29108	PYCARD	1.38	12.74	0.47	0.01	0.33	2.3
6235	RPS29	0.67	12.74	0.64	0.01	0.19	2.3
50619	DEF6	8.97	12.73	0.02	0.01	1.64	2.3
51669	TMEM66	3.81	12.71	0.18	0.01	0.75	2.29
1805	DPT	0.48	12.71	0.7	0.01	0.15	2.29
79932	KIAA0319L	0.33	12.71	0.76	0.01	0.12	2.29
26276	VPS33B	0.78	12.7	0.61	0.01	0.22	2.29
10428	CFDP1	0.74	12.69	0.62	0.01	0.21	2.29
57148	KIAA1219	0.04	12.69	0.92	0.01	0.04	2.29
6167	RPL37	0.59	12.69	0.67	0.01	0.18	2.29
100134331	IGHV4-61	25.38	12.68	2.54E-05	0.01	4.6	2.29
6307	SC4MOL	5.19	12.68	0.1	0.01	0.99	2.29
10677	AVIL	2.68	12.67	0.28	0.01	0.56	2.29
57447	NDRG2	3.35	12.67	0.21	0.01	0.67	2.29
10946	SF3A3	0.93	12.66	0.57	0.01	0.25	2.29
5875	RABGGTA	0.9	12.65	0.58	0.01	0.24	2.28
11011	TLK2	1.22	12.64	0.5	0.01	0.3	2.28
101	ADAM8	0.92	12.63	0.57	0.01	0.24	2.28
4700	NDUFA6	1.92	12.62	0.37	0.01	0.43	2.28
5141	PDE4A	1.96	12.62	0.37	0.01	0.43	2.28
4056	LTC4S	2.13	12.62	0.35	0.01	0.46	2.28
9775	EIF4A3	0.06	12.59	0.9	0.01	0.04	2.27
10346	TRIM22	7.92	12.59	0.03	0.01	1.46	2.27
2592	GALT	0.02	12.59	0.94	0.01	0.03	2.27
3099	HK2	0	12.58	0.98	0.01	0.01	2.27
6964	TRAC	17.35	12.58	0	0.01	3.12	2.27
1305	COL13A1	3.34	12.58	0.21	0.01	0.67	2.27
22944	KIN	0.54	12.57	0.68	0.01	0.17	2.27
4542	MYO1F	2.97	12.57	0.25	0.01	0.61	2.27
10055	SAE1	0.36	12.55	0.75	0.01	0.13	2.26
28227	PPP2R3B	2.97	12.55	0.25	0.01	0.61	2.26
57615	ZNF492	0.1	12.55	0.87	0.01	0.06	2.26
57804	POLD4	0.14	12.55	0.85	0.01	0.07	2.26
64783	RBM15	0.08	12.53	0.89	0.01	0.05	2.26
9840	KIAA0748	4	12.5	0.16	0.01	0.79	2.25
81892	C14orf156	5.22	12.49	0.1	0.01	0.99	2.25
57415	C3orf14	0.88	12.49	0.58	0.01	0.24	2.25
9050	PSTPIP2	0.02	12.49	0.95	0.01	0.02	2.25
975	CD81	0.22	12.47	0.8	0.01	0.09	2.25
3509	IGHV@	29.81	12.47	3.87E-06	0.01	5.41	2.25
79441	HAUS3	5.14	12.47	0.11	0.01	0.98	2.25
5691	PSMB3	0.94	12.46	0.57	0.01	0.25	2.25
10992	SF3B2	1.22	12.45	0.5	0.01	0.3	2.25
30850	CDR2L	0.35	12.45	0.75	0.01	0.13	2.24
10873	ME3	3.88	12.45	0.17	0.01	0.76	2.24
9668	ZNF432	0.05	12.43	0.91	0.01	0.04	2.24
6549	SLC9A2	0.47	12.42	0.7	0.01	0.15	2.24
11082	ESM1	19.06	12.42	0	0.01	3.43	2.24
53335	BCL11A	0.57	12.42	0.67	0.01	0.17	2.24
51199	NIN	0.02	12.41	0.94	0.01	0.03	2.24
55131	RBM28	0.26	12.41	0.79	0.01	0.1	2.24
7431	VIM	1.01	12.4	0.55	0.01	0.26	2.24
51050	PI15	2.15	12.4	0.34	0.01	0.47	2.24
6603	SMARCD2	0.01	12.39	0.96	0.01	0.02	2.23
8853	DDEF2	2.23	12.38	0.33	0.01	0.48	2.23
57161	PELI2	0.1	12.37	0.88	0.01	0.06	2.23
5346	PLIN	0.09	12.37	0.88	0.01	0.06	2.23
51025	Magmas	0.08	12.37	0.89	0.01	0.05	2.23
4958	OMD	1.62	12.36	0.42	0.01	0.38	2.23
917	CD3G	14.68	12.36	0	0.01	2.64	2.23
355	FAS	7.06	12.36	0.05	0.01	1.31	2.23
79053	ALG8	0.08	12.36	0.89	0.01	0.05	2.23
80072	C15orf34	0.97	12.36	0.56	0.01	0.25	2.23
5209	PFKFB3	24.36	12.35	3.92E-05	0.01	4.41	2.23
28964	GIT1	2.83	12.34	0.26	0.01	0.58	2.23
23507	LRRC8B	0.42	12.34	0.72	0.01	0.14	2.23
51285	RASL12	0.71	12.34	0.63	0.01	0.2	2.23
27183	VPS4A	0.16	12.34	0.84	0.01	0.08	2.23
27292	DIMT1L	0.11	12.32	0.87	0.01	0.06	2.22
445	ASS1	1.12	12.31	0.52	0.01	0.28	2.22
54836	BSPRY	0.36	12.31	0.75	0.01	0.13	2.22
1347	COX7A2	0.48	12.3	0.7	0.01	0.15	2.22
1723	DHODH	0.06	12.27	0.91	0.01	0.04	2.21
10482	NXF1	0.2	12.26	0.82	0.01	0.09	2.21
79919	C2orf54	0.55	12.25	0.68	0.01	0.17	2.21
729863	LOC729863	0.24	12.25	0.8	0.01	0.1	2.21
27107	ZBTB11	10.41	12.25	0.01	0.01	1.89	2.21
7564	ZNF16	2.77	12.24	0.27	0.01	0.57	2.21
9780	FAM38A	0.34	12.22	0.75	0.01	0.12	2.2
25980	C20orf4	0.32	12.21	0.76	0.01	0.12	2.2
23536	ADAT1	0.01	12.2	0.97	0.01	0.01	2.2
1213	CLTC	2.56	12.19	0.29	0.01	0.54	2.2
2934	GSN	0.09	12.19	0.88	0.01	0.05	2.2
55255	WDR41	0.93	12.19	0.57	0.01	0.25	2.2
9589	WTAP	10.08	12.19	0.01	0.01	1.83	2.2
4054	LTBP3	2.46	12.19	0.3	0.01	0.52	2.2
55166	CENPQ	0.94	12.18	0.57	0.01	0.25	2.2
9692	KIAA0391	1.65	12.17	0.42	0.01	0.38	2.2
6898	TAT	0.71	12.15	0.63	0.01	0.2	2.19
339175	METTL2A	1.07	12.15	0.53	0.01	0.27	2.19
5603	MAPK13	0.51	12.15	0.69	0.01	0.16	2.19
51601	LIPT1	6.75	12.13	0.06	0.01	1.26	2.19
2242	FES	0	12.12	0.98	0.01	0.01	2.19
3071	NCKAP1L	14.01	12.12	0	0.01	2.52	2.19
163	AP2B1	0.08	12.11	0.89	0.01	0.05	2.18
5420	PODXL	3.12	12.1	0.23	0.01	0.63	2.18
94	ACVRL1	0.66	12.1	0.64	0.01	0.19	2.18
3636	INPPL1	0.28	12.1	0.78	0.01	0.11	2.18
125	ADH1B	3.89E-07	12.09	1	0.01	0	2.18
51479	ANKFY1	4.06	12.09	0.16	0.01	0.79	2.18
51160	VPS28	0.03	12.09	0.93	0.01	0.03	2.18
54968	TMEM70	0.08	12.09	0.89	0.01	0.05	2.18
1326	MAP3K8	6.52	12.07	0.06	0.01	1.21	2.18
55890	GPRC5C	0.23	12.07	0.8	0.01	0.1	2.18
8837	CFLAR	13.31	12.07	0	0.01	2.4	2.18
7048	TGFBR2	3.07	12.06	0.24	0.01	0.62	2.18
653659	TMEM183B	0.2	12.06	0.81	0.01	0.09	2.18
26577	PCOLCE2	2.14	12.06	0.34	0.01	0.46	2.18
284403	WDR62	0.03	12.06	0.93	0.01	0.03	2.18
10440	TIMM17A	0	12.04	0.99	0.01	0.01	2.17
9413	C9orf61	0	12.03	0.99	0.01	0	2.17
3426	CFI	1.33	12.03	0.48	0.01	0.32	2.17
9862	MED24	0.66	12.03	0.64	0.01	0.19	2.17
54920	DUS2L	0.7	12.03	0.63	0.01	0.2	2.17
23331	TTC28	6.12	12.02	0.07	0.01	1.15	2.17
79789	CLMN	2.84	12.01	0.26	0.01	0.58	2.17
10560	SLC19A2	3.46	12	0.2	0.01	0.69	2.17
55509	BATF3	0.04	11.98	0.92	0.01	0.04	2.16
7283	TUBG1	1.33	11.98	0.48	0.01	0.32	2.16
182	JAG1	10.06	11.98	0.01	0.01	1.83	2.16
595	CCND1	1	11.97	0.55	0.01	0.26	2.16
26585	GREM1	18.57	11.96	0	0.01	3.34	2.16
27430	MAT2B	0.65	11.95	0.65	0.01	0.19	2.16
5502	PPP1R1A	1.99	11.95	0.36	0.01	0.44	2.16
5740	PTGIS	0.07	11.93	0.9	0.01	0.05	2.15
9535	GMFG	3.68	11.93	0.19	0.01	0.73	2.15
22914	KLRK1	12.68	11.93	0.01	0.01	2.29	2.15
115201	ATG4A	0.02	11.92	0.95	0.01	0.02	2.15
2534	FYN	2.12	11.92	0.35	0.01	0.46	2.15
4739	NEDD9	5.86	11.9	0.08	0.01	1.1	2.15
3029	HAGH	5.17	11.9	0.1	0.01	0.98	2.15
55222	LRRC20	0.2	11.9	0.82	0.01	0.09	2.15
27253	PCDH17	18.06	11.9	0	0.01	3.25	2.15
9064	MAP3K6	2.4	11.9	0.31	0.01	0.51	2.15
55653	BCAS4	4.21	11.9	0.15	0.01	0.82	2.15
9750	C6orf32	1.59	11.89	0.43	0.01	0.37	2.15
7508	XPC	1.43	11.89	0.46	0.01	0.34	2.15
8883	APPBP1	2.3	11.89	0.32	0.01	0.49	2.15
79685	SAP30L	8.22	11.88	0.03	0.01	1.51	2.15
10476	ATP5H	0.21	11.88	0.81	0.01	0.09	2.14
16	AARS	2.55	11.86	0.29	0.01	0.54	2.14
64776	C11orf1	0	11.85	0.99	0.01	0	2.14
28511	NKIRAS2	0.23	11.85	0.8	0.01	0.1	2.14
915	CD3D	20.55	11.84	0	0.01	3.7	2.14
7257	TSNAX	19.52	11.84	0	0.01	3.5	2.14
8682	PEA15	2.07	11.83	0.35	0.01	0.45	2.14
4942	OAT	0.35	11.83	0.75	0.01	0.13	2.13
51098	IFT52	0.19	11.83	0.82	0.01	0.09	2.13
10752	CHL1	0.44	11.83	0.72	0.01	0.15	2.13
83658	DYNLRB1	0.77	11.82	0.61	0.01	0.22	2.13
11240	PADI2	1	11.82	0.55	0.01	0.26	2.13
7163	TPD52	0.26	11.82	0.79	0.01	0.1	2.13
4638	MYLK	1.54	11.81	0.43	0.01	0.36	2.13
9617	MTRF1	1.21	11.81	0.5	0.01	0.3	2.13
55699	IARS2	15.13	11.81	0	0.01	2.72	2.13
2175	FANCA	2.08	11.81	0.35	0.01	0.45	2.13
51026	GOLT1B	2	11.8	0.36	0.01	0.44	2.13
54556	ING3	0.16	11.79	0.84	0.01	0.08	2.13
3835	KIF22	0.39	11.79	0.73	0.01	0.14	2.13
28957	MRPS28	2.93	11.79	0.25	0.01	0.6	2.13
644315	RPS7P10	0.17	11.79	0.83	0.01	0.08	2.13
4629	MYH11	0.41	11.78	0.73	0.01	0.14	2.13
27128	PSCD4	4.56	11.77	0.13	0.01	0.88	2.12
9079	LDB2	11.7	11.76	0.01	0.01	2.11	2.12
5408	PNLIPRP2	1.05	11.74	0.54	0.01	0.27	2.12
10651	MTX2	7.78	11.74	0.04	0.01	1.43	2.12
2908	NR3C1	0.54	11.74	0.68	0.01	0.17	2.12
8740	TNFSF14	1.84	11.73	0.39	0.01	0.41	2.12
1806	DPYD	0.31	11.73	0.77	0.01	0.12	2.12
55284	UBE2W	0.07	11.73	0.9	0.01	0.05	2.12
1952	CELSR2	0.62	11.72	0.66	0.01	0.18	2.12
79819	WDR78	0.34	11.71	0.75	0.01	0.12	2.11
80169	C17orf68	0.74	11.71	0.62	0.01	0.21	2.11
8631	SKAP1	4.94	11.7	0.11	0.01	0.94	2.11
5706	PSMC6	6.72	11.7	0.06	0.01	1.25	2.11
301	ANXA1	0.46	11.7	0.71	0.01	0.15	2.11
55116	TMEM39B	0.96	11.69	0.56	0.01	0.25	2.11
2905	GRIN2C	7.76	11.68	0.04	0.01	1.43	2.11
56886	UGCGL1	0.08	11.67	0.89	0.01	0.05	2.11
221981	THSD7A	1.95	11.67	0.37	0.01	0.43	2.11
4201	MEA1	0.06	11.66	0.9	0.01	0.04	2.11
3702	ITK	4.58	11.66	0.13	0.01	0.88	2.11
8531	CSDA	0.17	11.65	0.83	0.01	0.08	2.11
10384	BTN3A3	7.12	11.65	0.05	0.01	1.32	2.1
4666	NACA	5.69	11.65	0.08	0.01	1.07	2.1
64130	LIN7B	2.93	11.65	0.25	0.01	0.6	2.1
27440	CECR5	2.77	11.64	0.27	0.01	0.57	2.1
2841	GPR18	7.84	11.64	0.04	0.01	1.44	2.1
26298	EHF	1.03	11.62	0.54	0.01	0.26	2.1
1024	CDK8	1.08	11.61	0.53	0.01	0.27	2.1
10768	AHCYL1	0.2	11.61	0.82	0.01	0.09	2.1
80237	ELL3	0.24	11.6	0.8	0.01	0.1	2.1
7433	VIPR1	0.16	11.59	0.84	0.01	0.08	2.1
28992	MACROD1	0.02	11.59	0.94	0.01	0.02	2.09
60673	C12orf44	2.54	11.58	0.29	0.01	0.53	2.09
5827	PXMP2	0.24	11.58	0.8	0.01	0.1	2.09
6396	SEC13	0.15	11.57	0.84	0.01	0.07	2.09
2186	BPTF	0.67	11.57	0.64	0.01	0.2	2.09
6541	SLC7A1	0.23	11.57	0.8	0.01	0.1	2.09
80219	COQ10B	0.75	11.57	0.62	0.01	0.21	2.09
2739	GLO1	0.16	11.57	0.84	0.01	0.08	2.09
930	CD19	6.07	11.57	0.07	0.01	1.14	2.09
9973	CCS	1.12	11.57	0.52	0.01	0.28	2.09
55744	C7orf44	0.4	11.56	0.73	0.01	0.14	2.09
10467	ZNHIT1	7.67	11.55	0.04	0.01	1.42	2.09
89797	NAV2	2.53	11.55	0.29	0.01	0.53	2.09
10948	STARD3	0.97	11.55	0.56	0.01	0.25	2.09
5110	PCMT1	3.02	11.54	0.24	0.01	0.61	2.09
29110	TBK1	3.23	11.54	0.22	0.01	0.65	2.09
4913	NTHL1	0.89	11.53	0.58	0.01	0.24	2.08
65109	UPF3B	1.82	11.52	0.39	0.01	0.41	2.08
54855	FAM46C	14.08	11.52	0	0.01	2.54	2.08
1825	DSC3	0.73	11.51	0.62	0.01	0.21	2.08
29102	RNASEN	0.97	11.5	0.56	0.01	0.25	2.08
55558	PLXNA3	0	11.5	0.97	0.01	0.01	2.08
4281	MID1	2.21	11.5	0.33	0.01	0.48	2.08
7098	TLR3	1.02	11.49	0.55	0.01	0.26	2.08
91300	C19orf22	4.67	11.49	0.13	0.01	0.9	2.08
109	ADCY3	0.55	11.49	0.68	0.01	0.17	2.08
80758	PRR7	1.06	11.48	0.54	0.01	0.27	2.08
11169	WDHD1	4.52	11.47	0.13	0.01	0.87	2.07
51222	ZNF219	5.74	11.47	0.08	0.01	1.08	2.07
5476	CTSA	1.62	11.46	0.42	0.01	0.37	2.07
9355	LHX2	11.26	11.45	0.01	0.01	2.04	2.07
2322	FLT3	6.83	11.45	0.05	0.01	1.27	2.07
9526	MPDU1	4	11.45	0.16	0.01	0.78	2.07
3757	KCNH2	1.34	11.44	0.47	0.01	0.32	2.07
1635	DCTD	1.74	11.43	0.4	0.01	0.39	2.07
54969	C4orf27	1.64	11.43	0.42	0.01	0.38	2.07
347735	SERINC2	12.31	11.43	0.01	0.01	2.22	2.07
51734	SEPX1	0.04	11.43	0.92	0.01	0.03	2.07
56270	WDR45L	0.09	11.42	0.88	0.01	0.05	2.07
5338	PLD2	2.87	11.42	0.26	0.01	0.59	2.07
23475	QPRT	0.05	11.42	0.91	0.01	0.04	2.07
55229	PANK4	0.04	11.42	0.92	0.01	0.04	2.07
58503	PROL1	2.64	11.41	0.28	0.01	0.55	2.06
912	CD1D	2.17	11.4	0.34	0.01	0.47	2.06
10807	SDCCAG3	4.44	11.39	0.14	0.01	0.86	2.06
6447	SCG5	18.72	11.39	0	0.01	3.37	2.06
79659	DYNC2H1	11.95	11.39	0.01	0.01	2.16	2.06
58986	TMEM8	1.07	11.39	0.53	0.01	0.27	2.06
79091	C16orf68	0.11	11.38	0.87	0.01	0.06	2.06
23541	SEC14L2	0.09	11.36	0.88	0.01	0.05	2.06
5685	PSMA4	0	11.36	1	0.01	0	2.06
57798	GATAD1	0.17	11.36	0.83	0.01	0.08	2.06
1316	KLF6	0.22	11.35	0.8	0.01	0.09	2.05
25809	TTLL1	0.15	11.34	0.84	0.01	0.07	2.05
51074	APIP	0.09	11.31	0.88	0.01	0.05	2.05
10109	ARPC2	1.3	11.31	0.48	0.01	0.32	2.05
10404	PGCP	0	11.31	0.99	0.01	0.01	2.05
54542	RC3H2	0.29	11.31	0.78	0.01	0.11	2.05
90480	GADD45GIP1	0.9	11.31	0.57	0.01	0.24	2.05
9552	SPAG7	3	11.31	0.25	0.01	0.61	2.05
55177	FAM82C	1.02	11.31	0.55	0.01	0.26	2.05
4005	LMO2	0.87	11.3	0.58	0.01	0.23	2.05
26576	SRPK3	0.52	11.3	0.69	0.01	0.16	2.04
10329	TMEM5	8.34	11.3	0.03	0.01	1.53	2.04
10279	PRSS16	0.75	11.29	0.62	0.01	0.21	2.04
55049	C19orf60	0.47	11.29	0.71	0.01	0.15	2.04
23480	SEC61G	1.73	11.29	0.4	0.01	0.39	2.04
50650	ARHGEF3	1.94	11.28	0.37	0.01	0.43	2.04
8871	SYNJ2	0.78	11.28	0.61	0.01	0.22	2.04
10302	SNAPC5	0.11	11.28	0.87	0.01	0.06	2.04
5999	RGS4	5.66	11.28	0.09	0.01	1.07	2.04
23583	SMUG1	5.02	11.27	0.11	0.01	0.96	2.04
6617	SNAPC1	8.21	11.26	0.03	0.01	1.51	2.04
608	TNFRSF17	21.76	11.25	0	0.01	3.93	2.04
10135	PBEF1	1.5	11.25	0.44	0.01	0.35	2.04
8541	PPFIA3	1.75	11.25	0.4	0.01	0.4	2.04
6658	SOX3	3.76	11.24	0.18	0.01	0.74	2.03
50856	CLEC4A	5.22	11.24	0.1	0.01	0.99	2.03
2651	GCNT2	0.38	11.24	0.74	0.01	0.13	2.03
5333	PLCD1	0.01	11.23	0.96	0.01	0.02	2.03
4050	LTB	8.81	11.21	0.02	0.01	1.61	2.03
715	C1R	0.29	11.2	0.77	0.01	0.11	2.03
3624	INHBA	9.82	11.2	0.02	0.01	1.79	2.03
8989	TRPA1	4.88E-05	11.2	1	0.01	0	2.03
6424	SFRP4	1.16	11.19	0.51	0.01	0.29	2.03
9673	SLC25A44	1.33	11.18	0.48	0.01	0.32	2.02
8809	IL18R1	3.49	11.18	0.2	0.01	0.7	2.02
8896	BUD31	2.18	11.18	0.34	0.01	0.47	2.02
2245	FGD1	0.06	11.17	0.91	0.01	0.04	2.02
30	ACAA1	0.01	11.17	0.97	0.01	0.01	2.02
6430	SFRS5	0.07	11.17	0.9	0.01	0.05	2.02
54994	C20orf11	0.12	11.16	0.86	0.01	0.07	2.02
55231	CCDC87	3.44	11.16	0.21	0.01	0.69	2.02
4071	TM4SF1	3.75	11.16	0.18	0.01	0.74	2.02
7984	ARHGEF5	0.27	11.15	0.78	0.01	0.11	2.02
638	BIK	0.67	11.14	0.64	0.01	0.19	2.02
5962	RDX	0.14	11.13	0.85	0.01	0.07	2.01
81558	FAM117A	3.42	11.13	0.21	0.01	0.68	2.01
7355	SLC35A2	0.61	11.12	0.66	0.01	0.18	2.01
55750	AGK	0.92	11.12	0.57	0.01	0.24	2.01
5983	RFC3	0.76	11.12	0.61	0.01	0.21	2.01
64400	AKTIP	1.16	11.12	0.51	0.01	0.29	2.01
11099	PTPN21	2.45	11.11	0.3	0.01	0.52	2.01
6134	RPL10	3.3	11.11	0.22	0.01	0.66	2.01
51152	LOC51152	0.16	11.1	0.84	0.01	0.08	2.01
23019	CNOT1	1.14	11.09	0.52	0.01	0.29	2.01
100288217	LOC100288217	0.11	11.09	0.87	0.01	0.06	2.01
29093	MRPL22	2.85	11.08	0.26	0.01	0.59	2.01
5268	SERPINB5	0.59	11.08	0.66	0.01	0.18	2.01
1794	DOCK2	7.97	11.08	0.03	0.01	1.47	2.01
442334	ARF1P1	0.67	11.07	0.64	0.01	0.19	2.01
65057	ACD	2.13	11.07	0.35	0.01	0.46	2.01
2056	EPO	3.83	11.06	0.18	0.01	0.76	2
80775	TMEM177	0.14	11.06	0.85	0.01	0.07	2
7965	JTV1	1.24	11.06	0.5	0.01	0.31	2
2697	GJA1	15.21	11.04	0	0.01	2.74	2
5552	SRGN	14.56	11.04	0	0.01	2.62	2
55197	P15RS	7.65	11.04	0.04	0.01	1.41	2
9790	BMS1	1.64	11.03	0.42	0.01	0.38	2
6229	RPS24	0.44	11.03	0.71	0.01	0.15	2
1267	CNP	1.08	11.03	0.53	0.01	0.27	2
22859	LPHN1	0.09	11.02	0.88	0.01	0.06	2
79944	L2HGDH	0.42	11	0.72	0.01	0.14	1.99
51654	CDK5RAP1	3.27	11	0.22	0.01	0.66	1.99
5062	PAK2	2.01	11	0.36	0.01	0.44	1.99
10856	RUVBL2	0.85	11	0.59	0.01	0.23	1.99
7168	TPM1	5.59	10.99	0.09	0.01	1.05	1.99
51282	SCAND1	3.46	10.99	0.2	0.01	0.69	1.99
65003	MRPL11	0.06	10.99	0.9	0.01	0.04	1.99
4893	NRAS	0.54	10.98	0.68	0.01	0.17	1.99
128580	RPS4XP3	0.15	10.98	0.84	0.01	0.08	1.99
55105	GPATCH2	4.07	10.98	0.16	0.01	0.8	1.99
5352	PLOD2	10.6	10.98	0.01	0.01	1.92	1.99
5564	PRKAB1	8.71	10.98	0.03	0.01	1.59	1.99
6319	SCD	0.12	10.97	0.86	0.01	0.07	1.99
2005	ELK4	0	10.97	0.99	0.01	0.01	1.99
54700	RRN3	1.66	10.96	0.42	0.01	0.38	1.99
9308	CD83	0.06	10.96	0.9	0.01	0.04	1.99
29902	C12orf24	0.45	10.95	0.71	0.01	0.15	1.99
1153	CIRBP	0.05	10.95	0.91	0.01	0.04	1.99
26608	TBL2	0.16	10.94	0.84	0.01	0.08	1.98
3908	LAMA2	0.65	10.93	0.65	0.01	0.19	1.98
55262	C7orf43	0.3	10.93	0.77	0.01	0.11	1.98
79149	ZSCAN5	15.5	10.93	0	0.01	2.79	1.98
3176	HNMT	0.22	10.92	0.8	0.01	0.09	1.98
228	ALDOAP2	0.61	10.92	0.66	0.01	0.18	1.98
23429	RYBP	0.12	10.91	0.86	0.01	0.07	1.98
3781	KCNN2	1.19	10.89	0.51	0.01	0.3	1.97
5432	POLR2C	5.36	10.89	0.1	0.01	1.02	1.97
3856	KRT8	0.02	10.89	0.95	0.01	0.02	1.97
6455	SH3GL1	0.12	10.89	0.86	0.01	0.06	1.97
2975	GTF3C1	4.79	10.89	0.12	0.01	0.92	1.97
55287	TMEM40	0.06	10.88	0.9	0.01	0.05	1.97
27244	SESN1	0.58	10.88	0.67	0.01	0.18	1.97
8614	STC2	1.97	10.87	0.37	0.01	0.44	1.97
5920	RARRES3	5.61	10.87	0.09	0.01	1.06	1.97
10572	SIVA1	1.8	10.87	0.39	0.01	0.4	1.97
2999	GZMH	18.1	10.86	0	0.01	3.26	1.97
79961	DENND2D	7.84	10.84	0.04	0.01	1.44	1.97
2960	GTF2E1	3.21	10.84	0.22	0.01	0.65	1.96
8495	PPFIBP2	0.07	10.83	0.89	0.01	0.05	1.96
728	C5AR1	1.13	10.82	0.52	0.01	0.28	1.96
664	BNIP3	13.25	10.81	0	0.01	2.39	1.96
7137	TNNI3	0.89	10.8	0.58	0.01	0.24	1.96
5252	PHF1	0.29	10.8	0.77	0.01	0.11	1.96
1877	E4F1	0.22	10.79	0.81	0.01	0.09	1.96
4157	MC1R	3.17	10.78	0.23	0.01	0.64	1.95
6198	RPS6KB1	0.68	10.77	0.64	0.01	0.2	1.95
3615	IMPDH2	2.88	10.77	0.26	0.01	0.59	1.95
11266	DUSP12	2.2	10.76	0.34	0.01	0.47	1.95
284306	ZNF547	0.05	10.76	0.91	0.01	0.04	1.95
55299	BXDC2	2.32	10.75	0.32	0.01	0.49	1.95
57127	RHBG	4	10.75	0.16	0.01	0.79	1.95
55650	PIGV	1.93	10.75	0.37	0.01	0.43	1.95
28984	C13orf15	4.94E-05	10.75	1	0.01	0	1.95
26155	NOC2L	2.79	10.74	0.27	0.01	0.58	1.95
11325	DDX42	0	10.74	0.99	0.01	0	1.95
23219	FBXO28	1.71	10.72	0.41	0.01	0.39	1.94
29074	MRPL18	0.17	10.72	0.83	0.01	0.08	1.94
79786	C16orf44	0.27	10.72	0.78	0.01	0.11	1.94
79037	PVRIG	13.2	10.72	0	0.01	2.38	1.94
53942	CNTN5	1.43	10.71	0.46	0.01	0.34	1.94
8842	PROM1	0.13	10.71	0.86	0.01	0.07	1.94
7737	RNF113A	0.13	10.7	0.86	0.01	0.07	1.94
51606	ATP6V1H	0.62	10.69	0.65	0.01	0.18	1.94
55277	FLJ10986	0.44	10.69	0.72	0.01	0.15	1.94
54454	ATAD2B	0.78	10.68	0.61	0.01	0.22	1.94
79915	ATAD5	0.3	10.68	0.77	0.01	0.11	1.94
6746	SSR2	0.5	10.68	0.7	0.01	0.16	1.94
64746	ACBD3	1.8	10.67	0.39	0.01	0.4	1.93
57758	SCUBE2	2.8	10.67	0.27	0.01	0.58	1.93
3002	GZMB	14.18	10.66	0	0.01	2.56	1.93
2120	ETV6	14.96	10.66	0	0.01	2.69	1.93
23212	RRS1	0.11	10.66	0.87	0.01	0.06	1.93
3202	HOXA5	1.61	10.65	0.42	0.01	0.37	1.93
26073	POLDIP2	0	10.64	0.98	0.01	0.01	1.93
9631	NUP155	2.03	10.63	0.36	0.01	0.44	1.93
2800	GOLGA1	6.03	10.63	0.07	0.01	1.13	1.93
79776	ZFHX4	7.5	10.63	0.04	0.01	1.39	1.93
51322	WAC	1.12	10.63	0.52	0.01	0.28	1.93
6574	SLC20A1	1.53	10.63	0.44	0.01	0.36	1.93
6234	RPS28	8.82	10.62	0.02	0.01	1.61	1.93
8623	ASMTL	0.22	10.62	0.81	0.01	0.09	1.93
10563	CXCL13	41.41	10.61	2.19E-08	0.01	7.66	1.93
1968	EIF2S3	1.6	10.61	0.43	0.01	0.37	1.92
116984	CENTD1	0.04	10.59	0.92	0.01	0.04	1.92
79609	C14orf138	6.98	10.59	0.05	0.01	1.3	1.92
1906	EDN1	0.82	10.58	0.6	0.01	0.22	1.92
5199	CFP	0.01	10.58	0.97	0.01	0.01	1.92
8501	SLC43A1	0.59	10.58	0.67	0.01	0.18	1.92
55711	MLSTD1	0.08	10.58	0.89	0.01	0.05	1.92
3916	LAMP1	6.33	10.57	0.07	0.01	1.18	1.92
553158	PRR5	2.06	10.57	0.35	0.01	0.45	1.92
9894	TELO2	0.79	10.57	0.61	0.01	0.22	1.92
6883	TAF12	3.81	10.57	0.18	0.01	0.75	1.92
1241	LTB4R	0.32	10.57	0.76	0.01	0.12	1.92
50486	G0S2	0.88	10.56	0.58	0.01	0.24	1.92
8120	AP3B2	0.77	10.56	0.61	0.01	0.21	1.92
10379	IRF9	2.48	10.55	0.3	0.01	0.52	1.91
57664	PLEKHA4	1.45	10.55	0.45	0.01	0.34	1.91
8927	BSN	1.64	10.55	0.42	0.01	0.38	1.91
4081	MAB21L1	0.03	10.54	0.94	0.01	0.03	1.91
10865	ARID5A	0.09	10.53	0.88	0.01	0.05	1.91
4068	SH2D1A	6.31	10.53	0.07	0.01	1.18	1.91
2885	GRB2	15.28	10.53	0	0.01	2.75	1.91
152559	PAQR3	0.02	10.52	0.94	0.01	0.03	1.91
6522	SLC4A2	5	10.52	0.11	0.01	0.95	1.91
7133	TNFRSF1B	6.41	10.52	0.06	0.01	1.2	1.91
2780	GNAT2	1.03	10.52	0.54	0.01	0.27	1.91
3752	KCND3	2.7	10.52	0.28	0.01	0.56	1.91
378708	APITD1	2.9	10.51	0.25	0.01	0.59	1.91
10574	CCT7	0	10.5	0.99	0.01	0.01	1.91
23174	ZCCHC14	7.95	10.5	0.03	0.01	1.46	1.91
54873	PALMD	1.19	10.49	0.51	0.01	0.3	1.9
7718	ZNF165	0.56	10.48	0.67	0.01	0.17	1.9
26015	RPAP1	0.55	10.48	0.68	0.01	0.17	1.9
196441	CCDC131	2.09	10.48	0.35	0.01	0.45	1.9
79572	ATP13A3	0.49	10.47	0.7	0.01	0.16	1.9
5519	PPP2R1B	2.71	10.47	0.27	0.01	0.56	1.9
5292	PIM1	3.64	10.47	0.19	0.01	0.72	1.9
9586	CREB5	0.19	10.47	0.82	0.01	0.09	1.9
5704	PSMC4	3.26	10.46	0.22	0.01	0.66	1.9
9112	MTA1	0.15	10.46	0.85	0.01	0.07	1.9
23185	LARP5	0.82	10.45	0.6	0.01	0.22	1.9
7696	ZNF137	0.11	10.45	0.87	0.01	0.06	1.9
731602	LOC731602	4.66	10.45	0.13	0.01	0.89	1.9
55703	POLR3B	3.12	10.45	0.23	0.01	0.63	1.9
9051	PSTPIP1	9.15	10.45	0.02	0.01	1.67	1.9
9823	ARMCX2	6.65	10.45	0.06	0.01	1.24	1.9
10951	CBX1	3.28	10.45	0.22	0.01	0.66	1.9
11095	ADAMTS8	0.5	10.44	0.69	0.01	0.16	1.9
404093	CUEDC1	4.3	10.43	0.15	0.01	0.83	1.89
55120	FANCL	2.2	10.43	0.34	0.01	0.47	1.89
11180	WDR6	1.96	10.43	0.37	0.01	0.43	1.89
83714	NRIP2	0.01	10.43	0.96	0.01	0.02	1.89
55080	TAPBPL	6.86	10.42	0.05	0.01	1.27	1.89
51020	HDDC2	0.33	10.42	0.76	0.01	0.12	1.89
10802	SEC24A	4.64	10.42	0.13	0.01	0.89	1.89
5347	PLK1	2.93	10.41	0.25	0.01	0.6	1.89
3553	IL1B	0.44	10.4	0.72	0.01	0.14	1.89
51268	PIPOX	2.58	10.39	0.29	0.01	0.54	1.89
80135	BXDC5	3.68	10.39	0.19	0.01	0.73	1.89
79661	NEIL1	2.59	10.39	0.29	0.01	0.54	1.89
50507	NOX4	18.96	10.39	0	0.01	3.41	1.89
29844	TFPT	1.47	10.39	0.45	0.01	0.35	1.89
5932	RBBP8	3.15	10.38	0.23	0.01	0.64	1.89
11118	BTN3A2	10.55	10.38	0.01	0.01	1.91	1.89
1028	CDKN1C	0.62	10.37	0.66	0.01	0.18	1.89
95	ACY1	1.18	10.36	0.51	0.01	0.29	1.88
23550	PSD4	7.05	10.36	0.05	0.01	1.31	1.88
151011	41162	8.86	10.36	0.02	0.01	1.62	1.88
56034	PDGFC	4.54	10.36	0.13	0.01	0.87	1.88
8301	PICALM	2.8	10.35	0.26	0.01	0.58	1.88
705	BYSL	0.33	10.35	0.76	0.01	0.12	1.88
2948	GSTM4	0	10.35	0.99	0.01	0	1.88
7145	TNS1	12	10.34	0.01	0.01	2.17	1.88
3486	IGFBP3	1.99	10.33	0.36	0.01	0.44	1.88
51133	KCTD3	16.55	10.32	0	0.01	2.97	1.87
1910	EDNRB	0.02	10.31	0.94	0.01	0.02	1.87
57821	C1orf114	0.01	10.3	0.95	0.01	0.02	1.87
3140	MR1	0.79	10.3	0.6	0.01	0.22	1.87
56906	THAP10	4.89	10.29	0.12	0.01	0.93	1.87
1111	CHEK1	0.24	10.29	0.8	0.01	0.1	1.87
56259	CTNNBL1	2.72	10.29	0.27	0.01	0.56	1.87
56985	C17orf48	0.13	10.28	0.85	0.01	0.07	1.87
282997	LOC282997	0.3	10.28	0.77	0.01	0.11	1.87
51567	TTRAP	2.21	10.27	0.33	0.01	0.48	1.87
23499	MACF1	0.31	10.27	0.76	0.01	0.12	1.87
5928	RBBP4	7.15	10.27	0.05	0.01	1.32	1.87
2067	ERCC1	0.04	10.27	0.92	0.01	0.04	1.87
1969	EPHA2	0.07	10.27	0.89	0.01	0.05	1.87
7075	TIE1	8.13	10.26	0.03	0.01	1.49	1.86
27034	ACAD8	0.96	10.25	0.56	0.01	0.25	1.86
2643	GCH1	1.5	10.24	0.44	0.01	0.35	1.86
226	ALDOA	1.4	10.24	0.46	0.01	0.33	1.86
55669	MFN1	0.11	10.24	0.87	0.01	0.06	1.86
9682	JMJD2A	15.32	10.24	0	0.01	2.76	1.86
7094	TLN1	4.62	10.23	0.13	0.01	0.89	1.86
51435	SCARA3	0.02	10.23	0.94	0.01	0.03	1.86
9871	SEC24D	6.94	10.23	0.05	0.01	1.29	1.86
64236	PDLIM2	14.46	10.23	0	0.01	2.61	1.86
10513	APPBP2	10.41	10.22	0.01	0.01	1.89	1.86
8336	HIST1H2AM	0.38	10.21	0.74	0.01	0.13	1.86
9414	TJP2	0.3	10.21	0.77	0.01	0.11	1.85
9994	CASP8AP2	4.66	10.2	0.13	0.01	0.89	1.85
9098	USP6	1.36	10.19	0.47	0.01	0.33	1.85
25901	CCDC28A	2.03	10.19	0.36	0.01	0.45	1.85
63924	CIDEC	0.98	10.19	0.55	0.01	0.26	1.85
3909	LAMA3	3.92	10.18	0.17	0.01	0.77	1.85
29109	FHOD1	2.45	10.18	0.3	0.01	0.52	1.85
[truncated: 11,093 more rows]

## Sheet: Table S3
Additional file 1: Table S3: Disease free survival analysis.
	Model		N (events)	OR (95% CI)	P
NHS	ER only		2268 (503)	0.82 (0.65-1.02)	0.07
	PR only		2283 (504)	0.81 (0.67-0.99)	0.04
	ER and PR	ER	2243 (500)	0.89 (0.67-1.18)	0.41
		PR		0.88 (0.69-1.13)	0.31
GEMS (mRNA)	ER only		1038 (488)	0.96 (0.88-1.06)	0.42
	PR only		1038 (488)	0.93 (0.85-1.02)	0.13
	ER and PR	ER	1038 (488)	0.99 (0.90-1.10)	0.89
		PR		0.93 (0.84-1.04)	0.2
GEMS (IHC)	ER only		1144 (573)	0.74 (0.62-0.90)	0
	PR only		685 (259)	0.82 (0.63-1.07)	0.15
	ER and PR	ER	681 (258)	0.93 (0.67-1.30)	0.21
		PR		0.82 (0.61-1.11)	0.67

## Sheet: Table S4
Additional file 1: Table S4: NHS Survival Analysis Including and Excluding Endocrine Therapy
Model 1		BCSS			Model 2	BCSS
		N (events)	OR (95% CI)	P		N (events)	OR (95% CI)	P
ER only		2272(486)	0.77 (0.62-0.96)	0.02	ER only	2272(486)	0.76 (0.61-0.96)	0.02
PR only		2287 (487)	0.78 (0.65-0.95)	0.01	PR only	2287 (487)	0.78 (0.64-0.94)	0.01
ER and PR	ER	2218 (482)	0.85 (0.64-1.13)	0.85	ER+PR: ER	2218 (482)	0.85 (0.64-1.13)	0.25
	PR		0.87 (0.68-1.12)	0.87	PR		0.86 (0.67-1.11)	0.25
Model1: Adjust for age at diagnosis (years), year of diagnosis, disease stage (I, II, III), grade (I, II, III),
radiation treatment (yes, no, missing), chemotherapy (yes, no, missing).
Model2: Adjust for age at diagnosis (years), year of diagnosis , disease stage (I, II, III), grade (I, II, III),
radiation treatment (yes, no, missing), chemotherapy and hormonal treatment (no/no, yes/no, no/yes, yes/yes, missing).

## Sheet: Table S5
Additional file 1: Table S5: Survival Analysis with Combined Receptor Status.
		OR (95% CI)	P
NHS	ER-PR-	1.34 (1.06-1.71)	0.02
	ER+PR-	1.13 (0.86-1.49)	0.37
	ER+PR+	1 (Ref)
GEMS(IHC)	ER-PR-	1.68 (1.14-2.44)	0.01
	ER+PR-	1.41 (0.89-2.32)	0.15
	ER+PR+	1 (Ref)
GEMS(mRNA)	ER-PR-	2.16 (1.55-3.02)	<0.001
	ER+PR-	1.71 (1.25-2.35)	0
	ER+PR+	1 (Ref)
